# Supplementary material for: Dichlorido[1-(2,6-dimethyl­phenyl­imino)-1,2-diphenyl­propan-2-ol-κ2 N,O]palladium(II) methanol monosolvate
Source: Acta Crystallogr Sect E Struct Rep Online. 2011 Sep 30;67(Pt 10):m1435. doi: 10.1107/S1600536811037986 (PMC3201399; doi:10.1107/S1600536811037986)
Supplement: Supplementary file 1 [file e-67-m1435-sup1.cif]

##############################################################################
#                                                                            #
# This CIF contains the data in a paper accepted for publication in          #
# Acta Crystallographica Section E. It conforms to the requirements of       #
# Notes for Authors for Acta Crystallographica Section E, and has been       #
# peer reviewed under the auspices of the IUCr Commission on Journals.       #
#                                                                            #
# Full details of the Crystallographic Information File format               #
# are given in the paper "The Crystallographic Information File (CIF):       #
# a New Standard Archive File for Crystallography" by S. R. Hall, F. H.      #
# Allen and I. D. Brown [Acta Cryst. (1991), A47, 655-685].                  #
#                                                                            #
# The current version of the core CIF dictionary is obtainable from          #
# ftp://ftp.iucr.org/pub/cif_core.dic.                                       #
#                                                                            #
# Software is freely available for graphical display of the structure(s)     #
# in this CIF. For information consult the CIF software page                 #
# http://www.iucr.org/resources/cif/software.                                #
#                                                                            #
# This file may be used for bona fide research purposes within the           #
# scientific community so long as proper attribution is given to the journal # 
# article from which it was obtained.                                        #
#                                                                            #
##############################################################################
data_global
_audit_creation_method     SHELXL-97
_journal_date_recd_electronic     2011-07-31
_journal_date_accepted     2011-09-16
_journal_name_full     'Acta Crystallographica, Section E'
_journal_year     2011
_journal_volume     67
_journal_issue     10
_journal_page_first     m1435
_journal_page_last     m1435
_journal_paper_category     QM
_journal_coeditor_code     KP2349
_publ_contact_author_name     'Hua-Gang Yao'
_publ_contact_author_address
; Department of Chemistry
  Dalian University of Technology
  Dalian  116024
  China
;
_publ_contact_author_email     yaohg518@126.com
_publ_contact_author_fax     '86 760 88207937'
_publ_contact_author_phone     '86 760 88207939'
_publ_section_title
;\
Dichlorido[1-(2,6-dimethylphenylimino)-1,2-diphenylpropan-2-ol-\k^2^<i>N</i>,\
<i>O</i>]palladium(II) methanol monosolvate
;
loop_
    _publ_author_name
    _publ_author_footnote
    _publ_author_address
    'Feng-Shou Liu' .
; School of Chemistry and Chemical Engineering
  Guangdong Pharmaceutical University, Zhongshan
  Guangdong 528458
  People's Republic of China
;
    'Ying-Tang Huang' .
; School of Chemistry and Chemical Engineering
  Guangdong Pharmaceutical University, Zhongshan
  Guangdong 528458
  People's Republic of China
;
    'Dong-Sheng Shen' .
; School of Chemistry and Chemical Engineering
  Guangdong Pharmaceutical University, Zhongshan
  Guangdong 528458
  People's Republic of China
;
    'Hua-Gang Yao' .
; School of Chemistry and Chemical Engineering
  Guangdong Pharmaceutical University, Zhongshan
  Guangdong 528458
  People's Republic of China
;
data_I
_audit_creation_method     SHELXL-97
_chemical_name_systematic
;
Dichlorido[1-(2,6-dimethylphenylimino)-1,2-diphenylpropan-2-ol-
\k^2^<i>N</i>,<i>O</i>]palladium(II) methanol monosolvate
;
_chemical_name_common     ?
_chemical_formula_moiety     'C23 H23 Cl2 N O Pd, C H4 O'
_chemical_formula_sum     'C24 H27 Cl2 N O2 Pd'
_chemical_formula_iupac     '[Pd Cl2 (C23 H23 N O)], C H4 O'
_chemical_formula_weight     538.79
_chemical_melting_point     ?
_symmetry_cell_setting     monoclinic
_symmetry_space_group_name_H-M     'P 21/c'
_symmetry_space_group_name_Hall     '-P 2ybc'
loop_
    _symmetry_equiv_pos_as_xyz
    'x, y, z'
    '-x, y+1/2, -z+1/2'
    '-x, -y, -z'
    'x, -y-1/2, z-1/2'
_cell_length_a     10.943(3)
_cell_length_b     19.770(6)
_cell_length_c     14.230(3)
_cell_angle_alpha     90.00
_cell_angle_beta     129.232(13)
_cell_angle_gamma     90.00
_cell_volume     2384.6(11)
_cell_formula_units_Z     4
_cell_measurement_reflns_used     4166
_cell_measurement_theta_min     2.32
_cell_measurement_theta_max     25.46
_cell_measurement_temperature     296(2)
_exptl_crystal_description     Block
_exptl_crystal_colour     yellow
_exptl_crystal_size_max     0.25
_exptl_crystal_size_mid     0.20
_exptl_crystal_size_min     0.10
_exptl_crystal_density_diffrn     1.501
_exptl_crystal_density_meas     ?
_exptl_crystal_density_method     'not measured'
_exptl_crystal_F_000     1096
_exptl_absorpt_coefficient_mu     1.022
_exptl_absorpt_correction_type     multi-scan
_exptl_absorpt_process_details     '(SADABS; Sheldrick, 2001)'
_exptl_absorpt_correction_T_min     0.779
_exptl_absorpt_correction_T_max     0.901
_exptl_special_details
;
;
_diffrn_ambient_temperature     296(2)
_diffrn_radiation_type     MoK\a
_diffrn_radiation_wavelength     0.71073
_diffrn_radiation_source     'fine-focus sealed tube'
_diffrn_radiation_monochromator     graphite
_diffrn_measurement_device_type     'Bruker SMART APEXII CCD'
_diffrn_measurement_method     '\f and \w'
_diffrn_detector_area_resol_mean     ?
_diffrn_reflns_number     35358
_diffrn_reflns_av_R_equivalents     0.0359
_diffrn_reflns_av_sigmaI/netI     0.0225
_diffrn_reflns_theta_min     2.06
_diffrn_reflns_theta_max     25.00
_diffrn_reflns_theta_full     25.00
_diffrn_measured_fraction_theta_max     0.996
_diffrn_measured_fraction_theta_full     0.996
_diffrn_reflns_limit_h_min     -13
_diffrn_reflns_limit_h_max     11
_diffrn_reflns_limit_k_min     -23
_diffrn_reflns_limit_k_max     18
_diffrn_reflns_limit_l_min     -16
_diffrn_reflns_limit_l_max     16
_diffrn_standards_number     0
_diffrn_standards_interval_count     0
_diffrn_standards_interval_time     0
_diffrn_standards_decay_%     0
_refine_special_details
;
Refinement of <i>F</i>^2^ against ALL reflections. The weighted <i>R</i>-factor
<i>wR</i> and goodness of fit <i>S</i> are based on <i>F</i>^2^, conventional
<i>R</i>-factors <i>R</i> are based on <i>F</i>, with <i>F</i> set to zero for
negative <i>F</i>^2^. The threshold expression of <i>F</i>^2^ >
\s(<i>F</i>^2^) is used only for calculating <i>R</i>-factors(gt) <i>etc</i>.
and is not relevant to the choice of reflections for refinement.
<i>R</i>-factors based on <i>F</i>^2^ are statistically about twice as large
as those based on <i>F</i>, and <i>R</i>- factors based on ALL data will be
even larger.
;
_reflns_number_total     4166
_reflns_number_gt     3418
_reflns_threshold_expression     I>2\s(I)
_refine_ls_structure_factor_coef     Fsqd
_refine_ls_matrix_type     full
_refine_ls_R_factor_all     0.0577
_refine_ls_R_factor_gt     0.0424
_refine_ls_wR_factor_gt     0.0755
_refine_ls_wR_factor_ref     0.0822
_refine_ls_goodness_of_fit_ref     1.005
_refine_ls_restrained_S_all     1.005
_refine_ls_number_reflns     4166
_refine_ls_number_parameters     280
_refine_ls_number_restraints     0
_refine_ls_hydrogen_treatment     mixed
_refine_ls_weighting_scheme     calc
_refine_ls_weighting_details
        'calc w=1/[\s^2^(Fo^2^)+(0.0000P)^2^+10.0286P] where P=(Fo^2^+2Fc^2^)/3'
_atom_sites_solution_hydrogens     geom
_atom_sites_solution_primary     direct
_atom_sites_solution_secondary     difmap
_refine_ls_shift/su_max     0.001
_refine_ls_shift/su_mean     0.000
_refine_diff_density_max     0.498
_refine_diff_density_min     -0.420
_refine_ls_extinction_method     none
_refine_ls_extinction_coef     ?
loop_
    _atom_type_symbol
    _atom_type_description
    _atom_type_scat_dispersion_real
    _atom_type_scat_dispersion_imag
    _atom_type_scat_source
    'C' 'C' 0.0033 0.0016
                         'International Tables Vol C Tables 4.2.6.8 and 6.1.1.4'
    'H' 'H' 0.0000 0.0000
                         'International Tables Vol C Tables 4.2.6.8 and 6.1.1.4'
    'Cl' 'Cl' 0.1484 0.1585
                         'International Tables Vol C Tables 4.2.6.8 and 6.1.1.4'
    'N' 'N' 0.0061 0.0033
                         'International Tables Vol C Tables 4.2.6.8 and 6.1.1.4'
    'O' 'O' 0.0106 0.0060
                         'International Tables Vol C Tables 4.2.6.8 and 6.1.1.4'
    'Pd' 'Pd' -0.9988 1.0072
                         'International Tables Vol C Tables 4.2.6.8 and 6.1.1.4'
_computing_data_collection     'APEX2 (Bruker, 2001)'
_computing_cell_refinement     'SAINT-Plus (Bruker, 2001)'
_computing_data_reduction     'SAINT-Plus (Bruker, 2001)'
_computing_structure_solution     'SHELXS97 (Sheldrick, 2008)'
_computing_structure_refinement     'SHELXL97 (Sheldrick, 2008)'
_computing_molecular_graphics     'SHELXTL (Sheldrick, 2008)'
_computing_publication_material     'SHELXTL (Sheldrick, 2008)'
loop_
    _atom_site_type_symbol
    _atom_site_label
    _atom_site_fract_x
    _atom_site_fract_y
    _atom_site_fract_z
    _atom_site_U_iso_or_equiv
    _atom_site_adp_type
    _atom_site_calc_flag
    _atom_site_refinement_flags
    _atom_site_occupancy
    _atom_site_symmetry_multiplicity
    _atom_site_disorder_assembly
    _atom_site_disorder_group
    Pd Pd1 0.81208(4) 0.748377(17) 0.18909(3) 0.03477(10) Uani d . 1 1 . .
    C C1 0.9955(7) 0.5030(3) 0.2701(5) 0.0589(14) Uani d . 1 1 . .
    H H1 1.0476 0.4900 0.3501 0.071 Uiso calc R 1 1 . .
    C C2 0.9958(8) 0.4603(3) 0.1929(7) 0.0767(19) Uani d . 1 1 . .
    H H2 1.0495 0.4193 0.2218 0.092 Uiso calc R 1 1 . .
    C C3 0.9173(8) 0.4781(3) 0.0743(7) 0.0777(19) Uani d . 1 1 . .
    H H3 0.9160 0.4489 0.0224 0.093 Uiso calc R 1 1 . .
    C C4 0.8410(7) 0.5390(3) 0.0322(6) 0.0703(16) Uani d . 1 1 . .
    H H4 0.7896 0.5515 -0.0478 0.084 Uiso calc R 1 1 . .
    C C5 0.8402(6) 0.5813(3) 0.1079(5) 0.0567(13) Uani d . 1 1 . .
    H H5 0.7862 0.6222 0.0778 0.068 Uiso calc R 1 1 . .
    C C6 0.9187(5) 0.5646(2) 0.2297(4) 0.0424(11) Uani d . 1 1 . .
    C C7 0.9203(5) 0.6152(2) 0.3113(4) 0.0402(10) Uani d . 1 1 . .
    C C8 1.0248(5) 0.5949(3) 0.4447(4) 0.0539(13) Uani d . 1 1 . .
    H H8A 1.1329 0.5932 0.4771 0.081 Uiso calc R 1 1 . .
    H H8B 0.9934 0.5512 0.4520 0.081 Uiso calc R 1 1 . .
    H H8C 1.0140 0.6275 0.4890 0.081 Uiso calc R 1 1 . .
    C C9 0.6657(6) 0.5821(2) 0.3767(4) 0.0463(11) Uani d . 1 1 . .
    H H9 0.6972 0.6224 0.4199 0.056 Uiso calc R 1 1 . .
    C C10 0.6062(6) 0.5303(3) 0.4025(5) 0.0566(13) Uani d . 1 1 . .
    H H10 0.5981 0.5360 0.4632 0.068 Uiso calc R 1 1 . .
    C C11 0.5590(6) 0.4705(3) 0.3393(5) 0.0589(14) Uani d . 1 1 . .
    H H11 0.5186 0.4359 0.3567 0.071 Uiso calc R 1 1 . .
    C C12 0.5720(6) 0.4623(3) 0.2502(5) 0.0584(14) Uani d . 1 1 . .
    H H12 0.5397 0.4219 0.2069 0.070 Uiso calc R 1 1 . .
    C C13 0.6327(6) 0.5134(2) 0.2244(5) 0.0496(12) Uani d . 1 1 . .
    H H13 0.6428 0.5071 0.1648 0.060 Uiso calc R 1 1 . .
    C C14 0.6786(5) 0.5741(2) 0.2870(4) 0.0350(10) Uani d . 1 1 . .
    C C15 0.7533(5) 0.6285(2) 0.2647(4) 0.0347(9) Uani d . 1 1 . .
    C C16 0.3992(5) 0.6785(2) 0.0569(4) 0.0368(10) Uani d . 1 1 . .
    C C17 0.2518(5) 0.6979(2) 0.0172(4) 0.0478(12) Uani d . 1 1 . .
    H H17 0.1621 0.6829 -0.0577 0.057 Uiso calc R 1 1 . .
    C C18 0.2358(6) 0.7390(3) 0.0864(5) 0.0562(13) Uani d . 1 1 . .
    H H18 0.1356 0.7506 0.0589 0.067 Uiso calc R 1 1 . .
    C C19 0.3665(6) 0.7630(2) 0.1960(5) 0.0530(13) Uani d . 1 1 . .
    H H19 0.3540 0.7911 0.2419 0.064 Uiso calc R 1 1 . .
    C C20 0.5179(5) 0.7460(2) 0.2396(4) 0.0417(10) Uani d . 1 1 . .
    C C21 0.5297(5) 0.7016(2) 0.1693(4) 0.0320(9) Uani d . 1 1 . .
    C C22 0.4129(6) 0.6358(3) -0.0233(4) 0.0538(13) Uani d . 1 1 . .
    H H22A 0.4888 0.6555 -0.0282 0.081 Uiso calc R 1 1 . .
    H H22B 0.3122 0.6334 -0.1030 0.081 Uiso calc R 1 1 . .
    H H22C 0.4463 0.5910 0.0100 0.081 Uiso calc R 1 1 . .
    C C23 0.6612(6) 0.7760(3) 0.3556(4) 0.0566(14) Uani d . 1 1 . .
    H H23A 0.7335 0.7405 0.4070 0.085 Uiso calc R 1 1 . .
    H H23B 0.6300 0.7997 0.3963 0.085 Uiso calc R 1 1 . .
    H H23C 0.7115 0.8069 0.3375 0.085 Uiso calc R 1 1 . .
    C C24 0.2604(8) 0.6212(4) 0.2878(7) 0.100(2) Uani d . 1 1 . .
    H H24A 0.3466 0.6387 0.2935 0.150 Uiso calc R 1 1 . .
    H H24B 0.1649 0.6240 0.2053 0.150 Uiso calc R 1 1 . .
    H H24C 0.2809 0.5748 0.3136 0.150 Uiso calc R 1 1 . .
    Cl Cl1 0.61727(15) 0.82479(7) 0.07282(12) 0.0586(3) Uani d . 1 1 . .
    Cl Cl2 0.97468(14) 0.80417(7) 0.16612(11) 0.0527(3) Uani d . 1 1 . .
    N N1 0.6871(4) 0.68523(17) 0.2129(3) 0.0337(8) Uani d . 1 1 . .
    O O1 0.9775(4) 0.67959(17) 0.3055(3) 0.0463(8) Uani d . 1 1 . .
    O O2 0.2444(5) 0.6582(3) 0.3605(5) 0.1014(17) Uani d . 1 1 . .
    H H2A 0.3289 0.6759 0.4148 0.152 Uiso calc R 1 1 . .
    H H7 1.049(8) 0.676(3) 0.310(6) 0.09(3) Uiso d . 1 1 . .
loop_
    _atom_site_aniso_label
    _atom_site_aniso_U_11
    _atom_site_aniso_U_22
    _atom_site_aniso_U_33
    _atom_site_aniso_U_12
    _atom_site_aniso_U_13
    _atom_site_aniso_U_23
    Pd1 0.03196(17) 0.03511(18) 0.03475(17) 0.00029(15) 0.01993(14) 0.00178(15)
    C1 0.071(4) 0.041(3) 0.079(4) 0.006(3) 0.054(3) 0.009(3)
    C2 0.103(5) 0.036(3) 0.124(6) 0.008(3) 0.088(5) 0.002(3)
    C3 0.098(5) 0.062(4) 0.108(6) -0.020(4) 0.082(5) -0.030(4)
    C4 0.072(4) 0.085(5) 0.064(4) 0.000(3) 0.048(3) -0.014(3)
    C5 0.050(3) 0.061(3) 0.062(3) 0.010(3) 0.036(3) 0.001(3)
    C6 0.033(2) 0.038(2) 0.055(3) 0.0008(19) 0.026(2) 0.003(2)
    C7 0.034(2) 0.035(2) 0.046(3) 0.0024(19) 0.023(2) 0.003(2)
    C8 0.040(3) 0.060(3) 0.042(3) 0.011(2) 0.016(2) 0.010(2)
    C9 0.054(3) 0.039(3) 0.051(3) 0.002(2) 0.035(3) 0.001(2)
    C10 0.067(3) 0.058(3) 0.065(3) 0.006(3) 0.051(3) 0.011(3)
    C11 0.058(3) 0.045(3) 0.077(4) 0.000(3) 0.044(3) 0.013(3)
    C12 0.058(3) 0.040(3) 0.074(4) -0.011(2) 0.041(3) -0.009(3)
    C13 0.051(3) 0.043(3) 0.054(3) -0.004(2) 0.034(3) -0.005(2)
    C14 0.031(2) 0.032(2) 0.040(2) 0.0052(18) 0.022(2) 0.0047(18)
    C15 0.036(2) 0.036(2) 0.030(2) 0.0024(19) 0.0199(19) -0.0007(18)
    C16 0.035(2) 0.040(2) 0.033(2) 0.0008(19) 0.020(2) 0.0044(19)
    C17 0.035(2) 0.053(3) 0.046(3) 0.001(2) 0.021(2) 0.000(2)
    C18 0.039(3) 0.059(3) 0.069(3) 0.013(2) 0.034(3) 0.009(3)
    C19 0.060(3) 0.050(3) 0.067(3) 0.012(2) 0.049(3) 0.001(3)
    C20 0.048(3) 0.039(2) 0.039(2) 0.002(2) 0.028(2) 0.003(2)
    C21 0.034(2) 0.031(2) 0.034(2) 0.0033(17) 0.023(2) 0.0036(18)
    C22 0.050(3) 0.067(3) 0.042(3) -0.004(3) 0.028(3) -0.009(2)
    C23 0.073(4) 0.050(3) 0.050(3) 0.003(3) 0.040(3) -0.009(2)
    C24 0.071(5) 0.107(6) 0.135(7) -0.018(4) 0.071(5) -0.005(5)
    Cl1 0.0481(7) 0.0585(8) 0.0675(8) 0.0156(6) 0.0358(7) 0.0293(7)
    Cl2 0.0471(7) 0.0593(8) 0.0554(7) -0.0096(6) 0.0341(6) 0.0001(6)
    N1 0.0306(18) 0.037(2) 0.0303(18) 0.0008(15) 0.0176(16) -0.0013(15)
    O1 0.0330(18) 0.0400(19) 0.057(2) 0.0015(14) 0.0243(17) 0.0060(15)
    O2 0.041(2) 0.118(4) 0.123(4) -0.004(2) 0.041(3) -0.033(3)
_geom_special_details
;
All e.s.d.'s (except the e.s.d. in the dihedral angle between two l.s. planes)
are estimated using the full covariance matrix. The cell e.s.d.'s are taken
into account individually in the estimation of e.s.d.'s in distances, angles
and torsion angles; correlations between e.s.d.'s in cell parameters are only
used when they are defined by crystal symmetry. An approximate (isotropic)
treatment of cell e.s.d.'s is used for estimating e.s.d.'s involving l.s.
planes.
;
loop_
    _geom_bond_atom_site_label_1
    _geom_bond_atom_site_label_2
    _geom_bond_site_symmetry_2
    _geom_bond_distance
    _geom_bond_publ_flag
    Pd1 O1 . 2.019(3) y
    Pd1 N1 . 2.032(3) y
    Pd1 Cl1 . 2.2588(13) y
    Pd1 Cl2 . 2.2859(13) y
    C1 C6 . 1.382(6) ?
    C1 C2 . 1.388(8) ?
    C1 H1 . 0.9300 ?
    C2 C3 . 1.370(9) ?
    C2 H2 . 0.9300 ?
    C3 C4 . 1.368(8) ?
    C3 H3 . 0.9300 ?
    C4 C5 . 1.369(7) ?
    C4 H4 . 0.9300 ?
    C5 C6 . 1.402(7) ?
    C5 H5 . 0.9300 ?
    C6 C7 . 1.524(6) ?
    C7 O1 . 1.444(5) ?
    C7 C15 . 1.521(6) ?
    C7 C8 . 1.525(6) ?
    C8 H8A . 0.9600 ?
    C8 H8B . 0.9600 ?
    C8 H8C . 0.9600 ?
    C9 C14 . 1.380(6) ?
    C9 C10 . 1.382(6) ?
    C9 H9 . 0.9300 ?
    C10 C11 . 1.372(7) ?
    C10 H10 . 0.9300 ?
    C11 C12 . 1.371(7) ?
    C11 H11 . 0.9300 ?
    C12 C13 . 1.381(7) ?
    C12 H12 . 0.9300 ?
    C13 C14 . 1.386(6) ?
    C13 H13 . 0.9300 ?
    C14 C15 . 1.500(6) ?
    C15 N1 . 1.285(5) ?
    C16 C17 . 1.385(6) ?
    C16 C21 . 1.386(6) ?
    C16 C22 . 1.501(6) ?
    C17 C18 . 1.370(7) ?
    C17 H17 . 0.9300 ?
    C18 C19 . 1.373(7) ?
    C18 H18 . 0.9300 ?
    C19 C20 . 1.395(6) ?
    C19 H19 . 0.9300 ?
    C20 C21 . 1.395(6) ?
    C20 C23 . 1.504(6) ?
    C21 N1 . 1.451(5) ?
    C22 H22A . 0.9600 ?
    C22 H22B . 0.9600 ?
    C22 H22C . 0.9600 ?
    C23 H23A . 0.9600 ?
    C23 H23B . 0.9600 ?
    C23 H23C . 0.9600 ?
    C24 O2 . 1.366(8) ?
    C24 H24A . 0.9600 ?
    C24 H24B . 0.9600 ?
    C24 H24C . 0.9600 ?
    O1 H7 . 0.76(6) ?
    O2 H2A . 0.8200 ?
loop_
    _geom_angle_atom_site_label_1
    _geom_angle_atom_site_label_2
    _geom_angle_atom_site_label_3
    _geom_angle_site_symmetry_1
    _geom_angle_site_symmetry_3
    _geom_angle
    _geom_angle_publ_flag
    O1 Pd1 N1 . . 78.37(14) ?
    O1 Pd1 Cl1 . . 172.93(11) ?
    N1 Pd1 Cl1 . . 96.32(10) ?
    O1 Pd1 Cl2 . . 93.85(11) ?
    N1 Pd1 Cl2 . . 170.77(10) ?
    Cl1 Pd1 Cl2 . . 91.83(5) ?
    C6 C1 C2 . . 120.8(5) ?
    C6 C1 H1 . . 119.6 ?
    C2 C1 H1 . . 119.6 ?
    C3 C2 C1 . . 120.4(6) ?
    C3 C2 H2 . . 119.8 ?
    C1 C2 H2 . . 119.8 ?
    C4 C3 C2 . . 119.9(6) ?
    C4 C3 H3 . . 120.0 ?
    C2 C3 H3 . . 120.0 ?
    C3 C4 C5 . . 120.0(6) ?
    C3 C4 H4 . . 120.0 ?
    C5 C4 H4 . . 120.0 ?
    C4 C5 C6 . . 121.7(5) ?
    C4 C5 H5 . . 119.2 ?
    C6 C5 H5 . . 119.2 ?
    C1 C6 C5 . . 117.2(5) ?
    C1 C6 C7 . . 123.4(4) ?
    C5 C6 C7 . . 119.4(4) ?
    O1 C7 C15 . . 105.6(3) ?
    O1 C7 C6 . . 109.3(4) ?
    C15 C7 C6 . . 110.4(4) ?
    O1 C7 C8 . . 107.0(4) ?
    C15 C7 C8 . . 109.7(4) ?
    C6 C7 C8 . . 114.4(4) ?
    C7 C8 H8A . . 109.5 ?
    C7 C8 H8B . . 109.5 ?
    H8A C8 H8B . . 109.5 ?
    C7 C8 H8C . . 109.5 ?
    H8A C8 H8C . . 109.5 ?
    H8B C8 H8C . . 109.5 ?
    C14 C9 C10 . . 120.2(5) ?
    C14 C9 H9 . . 119.9 ?
    C10 C9 H9 . . 119.9 ?
    C11 C10 C9 . . 120.6(5) ?
    C11 C10 H10 . . 119.7 ?
    C9 C10 H10 . . 119.7 ?
    C12 C11 C10 . . 119.5(5) ?
    C12 C11 H11 . . 120.3 ?
    C10 C11 H11 . . 120.3 ?
    C11 C12 C13 . . 120.5(5) ?
    C11 C12 H12 . . 119.8 ?
    C13 C12 H12 . . 119.8 ?
    C12 C13 C14 . . 120.2(5) ?
    C12 C13 H13 . . 119.9 ?
    C14 C13 H13 . . 119.9 ?
    C9 C14 C13 . . 119.0(4) ?
    C9 C14 C15 . . 120.1(4) ?
    C13 C14 C15 . . 120.7(4) ?
    N1 C15 C14 . . 124.2(4) ?
    N1 C15 C7 . . 119.1(4) ?
    C14 C15 C7 . . 116.7(4) ?
    C17 C16 C21 . . 117.6(4) ?
    C17 C16 C22 . . 119.8(4) ?
    C21 C16 C22 . . 122.6(4) ?
    C18 C17 C16 . . 121.2(4) ?
    C18 C17 H17 . . 119.4 ?
    C16 C17 H17 . . 119.4 ?
    C17 C18 C19 . . 120.5(4) ?
    C17 C18 H18 . . 119.8 ?
    C19 C18 H18 . . 119.8 ?
    C18 C19 C20 . . 120.8(4) ?
    C18 C19 H19 . . 119.6 ?
    C20 C19 H19 . . 119.6 ?
    C19 C20 C21 . . 117.1(4) ?
    C19 C20 C23 . . 120.8(4) ?
    C21 C20 C23 . . 122.0(4) ?
    C16 C21 C20 . . 122.7(4) ?
    C16 C21 N1 . . 119.8(4) ?
    C20 C21 N1 . . 117.2(4) ?
    C16 C22 H22A . . 109.5 ?
    C16 C22 H22B . . 109.5 ?
    H22A C22 H22B . . 109.5 ?
    C16 C22 H22C . . 109.5 ?
    H22A C22 H22C . . 109.5 ?
    H22B C22 H22C . . 109.5 ?
    C20 C23 H23A . . 109.5 ?
    C20 C23 H23B . . 109.5 ?
    H23A C23 H23B . . 109.5 ?
    C20 C23 H23C . . 109.5 ?
    H23A C23 H23C . . 109.5 ?
    H23B C23 H23C . . 109.5 ?
    O2 C24 H24A . . 109.5 ?
    O2 C24 H24B . . 109.5 ?
    H24A C24 H24B . . 109.5 ?
    O2 C24 H24C . . 109.5 ?
    H24A C24 H24C . . 109.5 ?
    H24B C24 H24C . . 109.5 ?
    C15 N1 C21 . . 121.8(4) ?
    C15 N1 Pd1 . . 115.9(3) ?
    C21 N1 Pd1 . . 122.3(3) ?
    C7 O1 Pd1 . . 116.4(3) ?
    C7 O1 H7 . . 112(5) ?
    Pd1 O1 H7 . . 119(5) ?
    C24 O2 H2A . . 109.5 ?
loop_
    _geom_hbond_atom_site_label_D
    _geom_hbond_atom_site_label_H
    _geom_hbond_atom_site_label_A
    _geom_hbond_site_symmetry_A
    _geom_hbond_distance_DH
    _geom_hbond_distance_HA
    _geom_hbond_distance_DA
    _geom_hbond_angle_DHA
    O1 H7 O2 1_655 0.76(6) 1.80(6) 2.535(5) 164(7)
