# Supplementary material for: Dichlorido[1-(2,6-dimethyl­phenyl­imino)-1,2-diphenyl­propan-2-ol-κ2 N,O]palladium(II) methanol monosolvate
Source: Acta Crystallogr Sect E Struct Rep Online. 2011 Sep 30;67(Pt 10):m1435. doi: 10.1107/S1600536811037986 (PMC3201399; doi:10.1107/S1600536811037986)
Supplement: Supplementary file 2 [file e-67-m1435-Isup2.hkl]

# 
# h,k,l, Fc-squared, Fo-squared, sigma(Fo-squared) and status flag 
# 
data_I
_shelx_title '1 in P2(1)/c ' 
_shelx_refln_list_code          4 
_shelx_F_calc_maximum      250.43 
_exptl_crystal_F_000      1095.89 
_reflns_d_resolution_high  0.8409 
 
loop_ 
 _symmetry_equiv_pos_as_xyz 
 'x, y, z' 
 '-x, y+1/2, -z+1/2' 
 '-x, -y, -z' 
 'x, -y-1/2, z-1/2' 
 
_cell_length_a    10.9430 
_cell_length_b    19.7700 
_cell_length_c    14.2300 
_cell_angle_alpha  90.000 
_cell_angle_beta  129.232 
_cell_angle_gamma  90.000 
 
_shelx_F_squared_multiplier     1.000 
 
loop_ 
 _refln_index_h 
 _refln_index_k 
 _refln_index_l 
 _refln_F_squared_calc 
 _refln_F_squared_meas 
 _refln_F_squared_sigma 
 _refln_observed_status 
   1   0   0     2432.56     2672.58     22.98 o 
   2   0   0      986.85      854.79     13.96 o 
   3   0   0     1061.95     1168.63     26.14 o 
   4   0   0      758.99      742.11     17.98 o 
   5   0   0    23471.33    22243.67    171.27 o 
   6   0   0     3215.03     3334.63     48.98 o 
   7   0   0      663.45      810.84     33.23 o 
   8   0   0      719.12      516.14     32.18 o 
   9   0   0      315.87      340.59     30.16 o 
  10   0   0      543.41      525.83     53.43 o 
   1   1   0    35067.54    34678.63    174.46 o 
   2   1   0     8511.71     8406.65     46.37 o 
   3   1   0      566.11      618.28     10.05 o 
   4   1   0     3814.95     3578.44     30.33 o 
   5   1   0     2565.98     2318.45     25.87 o 
   6   1   0     5738.94     5651.69     47.17 o 
   7   1   0    10009.78     9888.53     80.03 o 
   8   1   0       24.79       47.51     11.02 o 
   9   1   0      986.42      969.02     30.62 o 
  10   1   0      601.16      642.16     40.93 o 
   0   2   0    48204.35    58875.34   3128.11 o 
   1   2   0        3.42       10.41      3.29 o 
   2   2   0    21248.52    21449.45    104.77 o 
   3   2   0     8039.84     8092.59     48.99 o 
   4   2   0     2296.24     2325.07     23.45 o 
   5   2   0    10984.34    10627.79     79.50 o 
   6   2   0     3683.72     3657.91     36.35 o 
   7   2   0     1195.14     1194.94     24.90 o 
   8   2   0      863.88      995.25     30.47 o 
   9   2   0      409.46      475.27     27.73 o 
  10   2   0      625.48      685.74     44.08 o 
   1   3   0     7365.08     7234.79     60.28 o 
   2   3   0     5009.84     5014.79     39.78 o 
   3   3   0      328.64      309.08      7.01 o 
   4   3   0    15578.73    15341.57     90.56 o 
   5   3   0       19.07       14.36      4.80 o 
   6   3   0     2856.55     2955.59     36.33 o 
   7   3   0     6400.33     6168.66     59.65 o 
   8   3   0      214.49      187.94     16.13 o 
   9   3   0      885.23      896.62     60.04 o 
   0   4   0    41457.71    42223.77    481.95 o 
   1   4   0     1000.87     1035.07     15.93 o 
   2   4   0     1240.68     1142.58     16.26 o 
   3   4   0    14098.32    14356.77     86.08 o 
   4   4   0        8.16        7.12      3.77 o 
   5   4   0     9260.76     9350.40     62.68 o 
   6   4   0     5717.63     5593.61     53.20 o 
   7   4   0      654.95      679.41     20.39 o 
   8   4   0     2336.32     2525.61     65.45 o 
   9   4   0       82.71      122.35     22.75 o 
   1   5   0    27360.41    27616.45    161.23 o 
   2   5   0    11595.00    11352.55     88.39 o 
   3   5   0     5226.14     5117.40     46.79 o 
   4   5   0    13116.90    13262.77     97.20 o 
   5   5   0     2269.29     2329.30     28.88 o 
   6   5   0     1294.80     1297.36     27.40 o 
   7   5   0     3619.17     3711.77     57.53 o 
   8   5   0       24.19       53.03     15.81 o 
   9   5   0     2022.32     2304.15     66.94 o 
   0   6   0     4478.91     4483.49     75.80 o 
   1   6   0     4033.43     3959.16     34.34 o 
   2   6   0    18585.38    17981.92    186.26 o 
   3   6   0    28242.20    28104.14    215.08 o 
   4   6   0        6.20        4.37      4.50 o 
   5   6   0      648.83      642.19     21.76 o 
   6   6   0     4475.83     4374.00     52.87 o 
   7   6   0     1106.99     1082.09     41.84 o 
   8   6   0     4537.48     4185.06     87.63 o 
   9   6   0       23.61       39.46     16.70 o 
   1   7   0     7540.35     7746.91     62.67 o 
   2   7   0    14926.04    14936.83    114.92 o 
   3   7   0     5641.51     5570.31     57.98 o 
   4   7   0    14992.74    14796.81    123.16 o 
   5   7   0      237.10      209.43     12.18 o 
   6   7   0       73.89       56.89     10.04 o 
   7   7   0     1877.89     2011.84     55.76 o 
   8   7   0      471.20      692.06     89.66 o 
   9   7   0     2576.34     2675.33     73.28 o 
   0   8   0     2300.77     2063.19     35.81 o 
   1   8   0      732.89      699.83     14.35 o 
   2   8   0    15757.82    15625.88    121.69 o 
   3   8   0    22440.46    21396.25    161.24 o 
   4   8   0       54.05      115.05     14.49 o 
   5   8   0     2589.70     2505.26     41.06 o 
   6   8   0      679.32      656.09     25.59 o 
   7   8   0     1172.53     1223.11     53.48 o 
   8   8   0     1780.32     1860.42     58.92 o 
   9   8   0       77.38      200.57     52.64 o 
   1   9   0     3169.25     3251.22     34.78 o 
   2   9   0     9167.03     9230.75     71.71 o 
   3   9   0     6143.28     6321.40     65.96 o 
   4   9   0    12186.91    12073.61    108.64 o 
   5   9   0     1786.01     1784.49     35.06 o 
   6   9   0     1471.60     1418.69     45.79 o 
   7   9   0      652.76      625.99     36.91 o 
   8   9   0       77.44      139.04     22.43 o 
   9   9   0     1111.52     1027.98     53.05 o 
   0  10   0     5953.34     5696.37    169.94 o 
   1  10   0       34.21       38.46      6.12 o 
   2  10   0    11397.37    11221.63     84.70 o 
   3  10   0    16811.32    16180.14    132.94 o 
   4  10   0      388.42      368.69     17.38 o 
   5  10   0     3385.06     3215.53     49.41 o 
   6  10   0      505.89      526.07     31.06 o 
   7  10   0     1054.73     1065.29     57.29 o 
   8  10   0     1784.76     1937.43     61.33 o 
   9  10   0      178.84      116.13     26.94 o 
   1  11   0     8433.14     8507.52     98.67 o 
   2  11   0     3686.62     3622.67     47.01 o 
   3  11   0      813.29      822.73     29.66 o 
   4  11   0     5868.63     5779.99     68.21 o 
   5  11   0     1339.42     1261.75     32.58 o 
   6  11   0      861.66      898.15     44.09 o 
   7  11   0     1887.45     2050.46     83.66 o 
   8  11   0       38.33        0.00     16.49 o 
   0  12   0    10736.06    11222.59    123.66 o 
   1  12   0      253.11      301.08     13.33 o 
   2  12   0     5681.07     5822.84     56.77 o 
   3  12   0     3003.26     2860.45     37.96 o 
   4  12   0      643.86      679.30     23.44 o 
   5  12   0     3467.95     3347.34     72.28 o 
   6  12   0     2841.50     2757.68     68.11 o 
   7  12   0      951.09     1068.00     48.54 o 
   8  12   0      869.79      940.86     49.22 o 
   1  13   0     7252.73     7077.97     84.22 o 
   2  13   0      578.92      551.03     19.96 o 
   3  13   0      297.06      318.31     15.16 o 
   4  13   0     4737.17     4634.78     53.36 o 
   5  13   0     1669.59     1625.02     51.80 o 
   6  13   0     2137.57     2361.44     64.68 o 
   7  13   0     1075.54      872.68     55.51 o 
   8  13   0       42.40       90.86     33.12 o 
   0  14   0    15529.25    16242.60    169.98 o 
   1  14   0      305.55      266.67     13.90 o 
   2  14   0      755.51      762.50     21.14 o 
   3  14   0     2771.04     2738.97     39.39 o 
   4  14   0       53.85       55.09     14.88 o 
   5  14   0     4777.84     4821.88     92.94 o 
   6  14   0      469.81      512.13     36.21 o 
   7  14   0      191.37      266.16     28.15 o 
   8  14   0      715.79      824.70     48.63 o 
   1  15   0     4380.77     4411.90     51.77 o 
   2  15   0     3613.02     3711.47     50.33 o 
   3  15   0       75.25      100.93     12.86 o 
   4  15   0     2380.50     2464.16     85.68 o 
   5  15   0        0.74        0.00     13.31 o 
   6  15   0     1405.67     1377.19     52.34 o 
   7  15   0     1174.90     1285.17     56.47 o 
   0  16   0     9376.09     9994.50    125.57 o 
   1  16   0     1294.13     1315.12     28.45 o 
   2  16   0     1391.09     1400.52     34.54 o 
   3  16   0     1391.27     1392.01    102.43 o 
   4  16   0      180.45      223.02     25.86 o 
   5  16   0     1691.56     1954.22     61.07 o 
   6  16   0      592.19      690.88     43.41 o 
   7  16   0      272.82      260.44     30.39 o 
   1  17   0     4299.40     4337.17     54.63 o 
   2  17   0     1322.69     1317.07     34.99 o 
   3  17   0      186.83      149.50     20.93 o 
   4  17   0     1404.25     1591.70     84.24 o 
   5  17   0       17.80       20.56     17.29 o 
   6  17   0      849.75      993.32     51.40 o 
   0  18   0     6363.71     6616.40    101.19 o 
   1  18   0      256.12      329.74     18.46 o 
   2  18   0      714.63      729.52     29.27 o 
   3  18   0     2047.05     2080.56     79.09 o 
   4  18   0      296.90      248.94     28.31 o 
   5  18   0     1316.26     1349.31     54.48 o 
   6  18   0      841.54      965.54     53.05 o 
   1  19   0      847.77      884.49     31.98 o 
   2  19   0     1969.64     1890.96     64.86 o 
   3  19   0      523.61      605.14     53.17 o 
   4  19   0     2035.15     2106.06     64.66 o 
   5  19   0       80.10       70.66     31.56 o 
   0  20   0      790.02      771.48     52.60 o 
   1  20   0     1066.23     1192.62     35.89 o 
   2  20   0      244.70      336.14     30.11 o 
   3  20   0     1950.94     1942.40     62.10 o 
   4  20   0      575.03      579.19     41.61 o 
   5  20   0      713.59      737.45     48.69 o 
   1  21   0      588.39      618.82     38.40 o 
   2  21   0      891.17      922.70     79.43 o 
   3  21   0        2.91       37.29     18.13 o 
   4  21   0     1553.58     1558.57     63.28 o 
   0  22   0      918.98      904.18     61.29 o 
   1  22   0      193.55      216.70     39.23 o 
   2  22   0      481.16      553.01     39.01 o 
   3  22   0     1615.07     1778.30     62.07 o 
   1  23   0      903.40      929.45     64.45 o 
   2  23   0      547.38      652.00     59.94 o 
 -10   1   1        0.13       56.13     21.78 o 
  -9   1   1       81.25       98.59     20.35 o 
  -8   1   1       11.87        0.00      6.83 o 
  -7   1   1       45.15       28.29      6.63 o 
  -6   1   1      156.47      174.56      9.21 o 
  -5   1   1      106.18      152.43      7.64 o 
  -4   1   1      435.22      578.53     10.65 o 
  -3   1   1    21167.23    21776.96    108.37 o 
  -2   1   1       56.32       56.28      2.84 o 
  -1   1   1     3917.87     4191.57     32.96 o 
   0   1   1      492.36      505.16      7.53 o 
   1   1   1    10037.13    10064.26     64.26 o 
   2   1   1     2513.40     2728.26     21.50 o 
   3   1   1       19.59        7.99      2.96 o 
   4   1   1       31.34       22.46      4.35 o 
   5   1   1      253.39      191.48      9.28 o 
   6   1   1      102.79       89.96      8.91 o 
   7   1   1      118.99      180.91     13.50 o 
   8   1   1      238.27      246.63     19.03 o 
   9   1   1      104.04      103.08     15.72 o 
 -10   2   1        1.31       62.16     14.75 o 
  -9   2   1       35.01        1.78     15.98 o 
  -8   2   1      200.70      261.59     21.24 o 
  -7   2   1      110.11      167.39      9.96 o 
  -6   2   1     1441.86     1507.42     21.61 o 
  -5   2   1     1256.41     1388.57     19.00 o 
  -4   2   1      395.06      406.10      9.38 o 
  -3   2   1     4797.73     5088.75     33.34 o 
  -2   2   1       19.17       29.02      7.64 o 
  -1   2   1      154.06      208.91      6.22 o 
   0   2   1    15728.88    16044.14    116.79 o 
   1   2   1     3171.80     3464.18     35.72 o 
   2   2   1    22229.08    22494.71    142.03 o 
   3   2   1     2854.55     2812.56     32.01 o 
   4   2   1      705.64      721.91     13.35 o 
   5   2   1      925.14      900.10     16.65 o 
   6   2   1      228.66      258.78     13.37 o 
   7   2   1      446.75      491.65     21.20 o 
   8   2   1        5.01        0.00     10.59 o 
   9   2   1        8.25       37.06     21.22 o 
 -10   3   1        8.13        0.65     18.15 o 
  -9   3   1      307.65      333.62     24.04 o 
  -8   3   1       13.58       54.73     16.66 o 
  -7   3   1       49.11      105.91     15.04 o 
  -6   3   1      429.37      411.19     12.60 o 
  -5   3   1       51.95       54.70      6.68 o 
  -4   3   1       13.54       13.57      3.39 o 
  -3   3   1       94.95      102.13      5.16 o 
  -2   3   1     5084.78     5061.31     37.70 o 
  -1   3   1      653.81      625.46     11.76 o 
   0   3   1     2617.51     2740.65     25.45 o 
   1   3   1    20088.03    20758.34    227.44 o 
   2   3   1      540.62      529.93     11.65 o 
   3   3   1     5663.38     5746.48     39.33 o 
   4   3   1      123.00      111.58      6.56 o 
   5   3   1      470.89      455.72     15.42 o 
   6   3   1      909.07      905.51     23.38 o 
   7   3   1      352.01      289.98     17.86 o 
   8   3   1      422.41      403.02     21.65 o 
   9   3   1        6.76       19.87     16.33 o 
 -10   4   1        0.03       29.35     38.07 o 
  -9   4   1       28.28       63.90     14.32 o 
  -8   4   1     1202.86     1147.41     29.47 o 
  -7   4   1      489.73      558.97     17.72 o 
  -6   4   1     2014.56     2001.24     25.21 o 
  -5   4   1      138.15      195.39      8.47 o 
  -4   4   1     6118.12     6871.88     45.73 o 
  -3   4   1     9990.59    10923.52     75.66 o 
  -2   4   1        8.23       13.88      3.35 o 
  -1   4   1     7010.69     7696.27     60.54 o 
   0   4   1      829.32      881.95     16.78 o 
   1   4   1      185.89      194.52      8.48 o 
   2   4   1        4.16        0.00      2.22 o 
   3   4   1       95.63       77.65      5.63 o 
   4   4   1      505.44      514.39     14.26 o 
   5   4   1        1.88        9.37      5.58 o 
   6   4   1      351.37      355.09     17.35 o 
   7   4   1        1.15       20.10      9.91 o 
   8   4   1      270.14      304.09     21.96 o 
   9   4   1      206.19      299.00     77.97 o 
 -10   5   1        2.31        0.00     19.21 o 
  -9   5   1      103.33      224.41     57.61 o 
  -8   5   1        4.87       63.47     27.11 o 
  -7   5   1      213.97      194.31     12.71 o 
  -6   5   1      339.20      363.71     11.94 o 
  -5   5   1     1103.42     1068.36     18.53 o 
  -4   5   1     2136.00     2357.32     29.27 o 
  -3   5   1       51.07       41.44      4.95 o 
  -2   5   1      226.52      221.16      8.48 o 
  -1   5   1      478.54      555.39      8.95 o 
   0   5   1      186.70      203.75      6.80 o 
   1   5   1       23.55       25.77      5.81 o 
   2   5   1     4061.15     4685.59     48.64 o 
   3   5   1      237.62      222.21      8.66 o 
   4   5   1      103.79      117.77      7.99 o 
   5   5   1     1137.91     1008.05     26.92 o 
   6   5   1      240.35      229.41     17.31 o 
   7   5   1        0.09        3.03      9.42 o 
   8   5   1      104.48      275.59     84.16 o 
   9   5   1       14.27      152.27     41.49 o 
 -10   6   1        1.69       24.70     26.21 o 
  -9   6   1      177.59      226.68     26.20 o 
  -8   6   1      537.28      489.09     27.18 o 
  -7   6   1        1.97       15.84     10.03 o 
  -6   6   1       64.84       65.67      8.70 o 
  -5   6   1     1926.46     1961.09     25.85 o 
  -4   6   1     2303.10     2225.51     28.98 o 
  -3   6   1     1397.82     1606.01     24.48 o 
  -2   6   1      996.11     1023.81     15.77 o 
  -1   6   1     2611.10     2793.96     26.77 o 
   0   6   1     5331.29     5607.28     43.88 o 
   1   6   1      624.59      594.67     14.17 o 
   2   6   1      469.71      496.95     14.39 o 
   3   6   1      782.57      839.55     15.59 o 
   4   6   1       41.66       20.72      7.29 o 
   5   6   1        3.71        0.00      6.24 o 
   6   6   1     1033.41      998.18     36.27 o 
   7   6   1      306.22      298.04     22.09 o 
   8   6   1        4.50       10.72     15.01 o 
   9   6   1       42.92       55.23     29.56 o 
 -10   7   1        4.51      134.72     23.10 o 
  -9   7   1       53.73      156.72     26.91 o 
  -8   7   1      262.05      288.95     22.52 o 
  -7   7   1      184.45      237.49     19.90 o 
  -6   7   1       63.76       57.96      9.62 o 
  -5   7   1      112.70       71.71      7.42 o 
  -4   7   1      276.06      296.29     11.82 o 
  -3   7   1      449.28      491.61     13.04 o 
  -2   7   1     1713.01     1821.76     21.84 o 
  -1   7   1     1371.76     1380.20     23.70 o 
   0   7   1      246.72      250.61      8.84 o 
   1   7   1      324.75      396.63     12.76 o 
   2   7   1     1765.05     1934.26     30.11 o 
   3   7   1     1025.04      962.65     22.91 o 
   4   7   1        4.95        3.28      6.19 o 
   5   7   1      295.73      280.76     21.50 o 
   6   7   1      312.90      302.79     20.22 o 
   7   7   1        4.88        0.00     14.85 o 
   8   7   1       51.69      127.09     21.83 o 
   9   7   1      116.50      142.06     26.51 o 
  -9   8   1        0.59        0.00     20.87 o 
  -8   8   1       83.92       66.97     25.82 o 
  -7   8   1       17.43        0.00     11.97 o 
  -6   8   1      247.68      247.89     18.29 o 
  -5   8   1      634.17      607.85     18.19 o 
  -4   8   1       60.48       52.79      6.83 o 
  -3   8   1      279.49      277.92     12.42 o 
  -2   8   1      125.98      113.31      7.00 o 
  -1   8   1        7.08        6.87      3.33 o 
   0   8   1      748.33      824.40     15.45 o 
   1   8   1      565.65      569.68     13.59 o 
   2   8   1     1038.74     1112.59     37.95 o 
   3   8   1     4467.70     4635.84     55.20 o 
   4   8   1       22.26       10.81      6.70 o 
   5   8   1       43.23       40.56      8.36 o 
   6   8   1      207.38      216.49     18.36 o 
   7   8   1        0.86        0.00     14.47 o 
   8   8   1      311.11      333.72     30.97 o 
  -9   9   1       24.60      141.37     28.57 o 
  -8   9   1      184.13      192.49     25.10 o 
  -7   9   1        7.64        0.00      9.11 o 
  -6   9   1      371.69      321.15     26.59 o 
  -5   9   1      365.67      369.93     16.17 o 
  -4   9   1      113.90      228.06     12.93 o 
  -3   9   1       38.92       16.38      5.36 o 
  -2   9   1       88.32      113.54      7.86 o 
  -1   9   1     2493.90     2770.22     31.20 o 
   0   9   1      928.69      890.58     18.33 o 
   1   9   1      245.07      252.02     10.73 o 
   2   9   1      496.09      480.09     17.16 o 
   3   9   1      158.23      181.13     12.92 o 
   4   9   1      858.03      893.46     24.57 o 
   5   9   1       27.57        0.00      6.30 o 
   6   9   1       94.11      168.06     27.66 o 
   7   9   1      437.66      437.51     33.51 o 
   8   9   1       11.91        0.00     32.58 o 
  -9  10   1       68.75       36.16     30.21 o 
  -8  10   1      318.64      384.10     34.09 o 
  -7  10   1      201.56      237.63     46.38 o 
  -6  10   1        5.53       26.17     10.91 o 
  -5  10   1        0.07       27.14      9.75 o 
  -4  10   1        2.19        3.27      6.24 o 
  -3  10   1      133.80      172.05     10.36 o 
  -2  10   1     3690.50     3932.37     40.30 o 
  -1  10   1      399.92      394.35     12.91 o 
   0  10   1      373.95      448.20     13.61 o 
   1  10   1      500.45      612.45     15.82 o 
   2  10   1      475.87      529.87     15.86 o 
   3  10   1     2039.01     1988.38     47.41 o 
   4  10   1       23.06       30.87      8.81 o 
   5  10   1      811.72      841.36     29.78 o 
   6  10   1      784.04      756.22     39.04 o 
   7  10   1      101.06       93.43     20.36 o 
   8  10   1       29.78        0.00     20.35 o 
  -9  11   1        0.90        0.00     15.87 o 
  -8  11   1       25.52        1.23     12.21 o 
  -7  11   1       42.50       14.39     15.62 o 
  -6  11   1      102.09      131.62     16.93 o 
  -5  11   1       43.55       47.52     14.32 o 
  -4  11   1      557.39      534.45     18.84 o 
  -3  11   1        0.32        0.00      4.71 o 
  -2  11   1      113.33       80.36      8.81 o 
  -1  11   1       22.21       18.76      5.98 o 
   0  11   1     2212.87     2189.13     30.27 o 
   1  11   1      337.10      343.13     13.47 o 
   2  11   1      302.78      352.93     14.31 o 
   3  11   1     1704.19     1649.48     33.22 o 
   4  11   1      640.23      671.10     23.49 o 
   5  11   1     1100.27     1129.36     30.72 o 
   6  11   1      476.21      451.60     33.27 o 
   7  11   1      109.14      105.48     20.16 o 
   8  11   1       72.09      165.96     23.31 o 
  -9  12   1        0.38        1.78     19.47 o 
  -8  12   1        3.32        0.00     14.25 o 
  -7  12   1      103.86      151.61     28.70 o 
  -6  12   1      161.64      150.40     20.33 o 
  -5  12   1      139.75      126.70     18.60 o 
  -4  12   1      242.25      221.32     12.26 o 
  -3  12   1        2.21        0.00      6.03 o 
  -2  12   1        2.91       13.41      5.91 o 
  -1  12   1     2072.29     2212.41     31.09 o 
   0  12   1      154.97      101.73      9.25 o 
   1  12   1        1.11        0.00      5.62 o 
   2  12   1       56.57       63.60     12.46 o 
   3  12   1     1177.12     1147.53     28.62 o 
   4  12   1      108.27      114.19     12.87 o 
   5  12   1       82.90       77.71     18.48 o 
   6  12   1      362.34      373.06     31.10 o 
   7  12   1       26.90       84.11     23.94 o 
   8  12   1      136.54      253.23     83.00 o 
  -8  13   1      122.06      148.81     24.99 o 
  -7  13   1      119.36      111.21     20.14 o 
  -6  13   1      348.41      422.44     44.33 o 
  -5  13   1      724.76      722.10     37.24 o 
  -4  13   1       56.73      107.99     16.04 o 
  -3  13   1        0.50        0.00      5.29 o 
  -2  13   1       31.37       36.97      7.51 o 
  -1  13   1        3.69       19.49      6.97 o 
   0  13   1      133.35      132.45     10.43 o 
   1  13   1      240.20      208.46     12.66 o 
   2  13   1      561.31      508.57     18.00 o 
   3  13   1        0.02        2.06      6.25 o 
   4  13   1        6.52       15.51      8.95 o 
   5  13   1        5.31        0.00     12.33 o 
   6  13   1      167.14       82.57     19.86 o 
   7  13   1      111.83       47.98     57.66 o 
  -8  14   1       82.85       73.49     19.14 o 
  -7  14   1      149.83      149.08     22.34 o 
  -6  14   1      575.17      576.05     36.66 o 
  -5  14   1     1306.83     1451.96     49.27 o 
  -4  14   1      103.61       88.01     16.68 o 
  -3  14   1       20.23        0.00      7.68 o 
  -2  14   1      313.85      355.76     15.74 o 
  -1  14   1      885.18      991.93     22.81 o 
   0  14   1      168.54      183.04     14.68 o 
   1  14   1      263.21      302.82     15.05 o 
   2  14   1        3.21        7.85      8.08 o 
   3  14   1       18.84       20.53      7.97 o 
   4  14   1      132.81      137.92     14.71 o 
   5  14   1      152.27       98.30     20.94 o 
   6  14   1       92.23       69.93     18.61 o 
   7  14   1        2.89       42.35     16.93 o 
  -8  15   1      331.87      368.53     35.69 o 
  -7  15   1       78.96      108.97     18.56 o 
  -6  15   1        2.56        0.00     13.14 o 
  -5  15   1       47.65       49.66     16.05 o 
  -4  15   1      623.64      586.28     45.50 o 
  -3  15   1      173.83      202.94     16.54 o 
  -2  15   1      161.88      195.66     13.12 o 
  -1  15   1      843.15      834.39     22.21 o 
   0  15   1       70.24       41.99      9.16 o 
   1  15   1      418.05      411.72     17.88 o 
   2  15   1      109.45       96.88     11.06 o 
   3  15   1       10.13       13.54      8.52 o 
   4  15   1        2.27        0.00     14.16 o 
   5  15   1       19.16        2.17     15.60 o 
   6  15   1      214.49      238.41     29.08 o 
   7  15   1      136.00      106.10     24.12 o 
  -7  16   1      173.54      161.82     58.07 o 
  -6  16   1       17.12       74.55     19.20 o 
  -5  16   1      100.97       63.81     26.19 o 
  -4  16   1      712.22      658.84     36.73 o 
  -3  16   1      520.02      503.57     31.62 o 
  -2  16   1      343.91      377.74     25.49 o 
  -1  16   1     1148.68     1194.15     27.27 o 
   0  16   1        4.55        3.30      8.07 o 
   1  16   1      989.83     1036.59     40.81 o 
   2  16   1       36.06       30.16      9.69 o 
   3  16   1        0.22        0.00     11.38 o 
   4  16   1      141.58      150.09     21.19 o 
   5  16   1        6.29       10.05     16.63 o 
   6  16   1       25.29       32.27     18.62 o 
  -7  17   1       39.37       44.00     18.09 o 
  -6  17   1       38.80        9.08     16.03 o 
  -5  17   1        0.06       16.71     17.05 o 
  -4  17   1       16.17       22.72     14.58 o 
  -3  17   1       15.84        4.79     12.24 o 
  -2  17   1      782.66      849.31     29.32 o 
  -1  17   1        2.91       13.85      8.87 o 
   0  17   1        9.12       15.21      9.13 o 
   1  17   1       95.79       59.72     11.02 o 
   2  17   1      328.95      316.31     18.13 o 
   3  17   1       50.84       52.86     16.65 o 
   4  17   1      350.06      374.92     33.40 o 
   5  17   1       17.59        5.21     22.13 o 
   6  17   1      167.57      145.41     26.90 o 
  -6  18   1        4.60       24.22     17.94 o 
  -5  18   1        8.13        0.00     14.16 o 
  -4  18   1      150.44      105.46     20.47 o 
  -3  18   1       41.07       16.26     27.98 o 
  -2  18   1       32.47        7.36     15.10 o 
  -1  18   1       36.35       41.42     11.97 o 
   0  18   1     1358.12     1300.89     42.95 o 
   1  18   1      445.07      420.94     20.37 o 
   2  18   1      138.70      156.85     17.83 o 
   3  18   1      361.72      342.49     31.02 o 
   4  18   1       67.45       83.98     18.56 o 
   5  18   1       79.13       60.35     21.82 o 
  -6  19   1        0.00        7.63     18.48 o 
  -5  19   1       46.08       20.20     16.66 o 
  -4  19   1       34.02       10.53     15.87 o 
  -3  19   1        2.79        0.00     13.62 o 
  -2  19   1        5.31        0.00     14.72 o 
  -1  19   1      172.42      196.59     18.89 o 
   0  19   1        0.73        2.36     10.54 o 
   1  19   1      878.95      916.61     32.73 o 
   2  19   1      103.36       62.00     21.61 o 
   3  19   1      215.06      201.08     28.08 o 
   4  19   1        0.23        0.00     16.24 o 
   5  19   1       18.93       36.16     20.61 o 
  -5  20   1       28.45       40.72     21.14 o 
  -4  20   1        4.48        6.21     16.28 o 
  -3  20   1      180.19      158.52     24.89 o 
  -2  20   1      127.50      159.06     24.28 o 
  -1  20   1       10.82       18.85     15.08 o 
   0  20   1        3.69       26.57     11.96 o 
   1  20   1        6.70       58.61     14.50 o 
   2  20   1      724.60      599.47     37.02 o 
   3  20   1       43.76       87.14     22.31 o 
   4  20   1       19.09       29.83     19.03 o 
  -4  21   1       65.46       60.63     21.13 o 
  -3  21   1       11.97       19.94     18.29 o 
  -2  21   1       36.38       22.28     18.84 o 
  -1  21   1      159.87      356.37     46.12 o 
   0  21   1       55.67        0.00     14.87 o 
   1  21   1        8.25        0.00     21.10 o 
   2  21   1      142.16      119.86     22.53 o 
   3  21   1      111.84       85.19     21.58 o 
   4  21   1      174.97      248.50     33.60 o 
  -3  22   1       36.56       68.77     21.49 o 
  -2  22   1       85.41       93.69     22.26 o 
  -1  22   1        0.64       25.90     24.36 o 
   0  22   1       62.65       62.63     26.72 o 
   1  22   1      144.60      153.62     33.20 o 
   2  22   1       64.57       32.71     27.24 o 
   3  22   1      215.27      285.27     33.62 o 
  -2  23   1       31.22        0.00     31.26 o 
  -1  23   1      109.53       18.82     28.29 o 
   1  23   1       20.24       22.33     27.77 o 
 -10   0   2       38.29        0.00     24.21 o 
  -9   0   2       41.67       29.28     14.08 o 
  -8   0   2     1205.56     1215.62     31.63 o 
  -7   0   2      987.85     1051.26     27.46 o 
  -6   0   2    22666.97    22112.82    171.26 o 
  -5   0   2      983.01      860.71     19.77 o 
  -4   0   2       17.18       13.48      3.84 o 
  -3   0   2      778.34      671.07     12.68 o 
  -2   0   2    19283.48    20381.20    172.44 o 
  -1   0   2    45583.34    47488.73    514.07 o 
   0   0   2    62716.57    60974.44    474.36 o 
   1   0   2     2074.54     1971.39     31.12 o 
   2   0   2    16055.05    15977.90    234.03 o 
   3   0   2      144.42      131.83     12.75 o 
   4   0   2    13346.35    13183.10    143.38 o 
   5   0   2     1434.73     1292.19     39.16 o 
   6   0   2       35.95       43.64     14.57 o 
   7   0   2     3187.15     3224.88     70.73 o 
   8   0   2     2589.38     2328.79     65.44 o 
   9   0   2      159.70      118.61     48.18 o 
 -10   1   2     1030.34     1055.88     44.82 o 
  -9   1   2       17.92       55.45     11.85 o 
  -8   1   2     1075.25     1138.97     21.75 o 
  -7   1   2    10144.26     9829.99     68.58 o 
  -6   1   2      139.05      138.75      8.31 o 
  -5   1   2     7545.07     7063.16     51.91 o 
  -4   1   2     1591.29     1576.96     16.74 o 
  -3   1   2     5036.21     5236.17     32.27 o 
  -2   1   2    18890.50    19232.12    132.94 o 
  -1   1   2    22046.70    21652.21    142.39 o 
   0   1   2    28380.32    30179.92    242.21 o 
   1   1   2    26022.35    25054.52    264.89 o 
   2   1   2     4220.78     4275.13     40.36 o 
   3   1   2    10328.78     9743.84    215.70 o 
   4   1   2     3110.24     2827.74     37.60 o 
   5   1   2     7856.04     7603.01     73.26 o 
   6   1   2     4262.77     4120.73     54.11 o 
   7   1   2     1286.02     1304.55     31.24 o 
   8   1   2      381.19      511.58     42.24 o 
   9   1   2     1112.51     1180.12     37.35 o 
 -10   2   2       15.46       38.50     17.22 o 
  -9   2   2     1763.21     1792.17     36.76 o 
  -8   2   2     1794.09     1811.68     29.70 o 
  -7   2   2     1454.46     1478.27     22.72 o 
  -6   2   2    18283.42    17969.21    102.47 o 
  -5   2   2     1972.03     2025.74     21.97 o 
  -4   2   2     6532.22     6395.65     41.28 o 
  -3   2   2    16970.93    16572.78     90.93 o 
  -2   2   2     1656.64     1656.64     80.64 o 
  -1   2   2    29738.77    29779.02    169.20 o 
   0   2   2    10774.78    10933.66     79.45 o 
   1   2   2      329.01      281.59     13.20 o 
   2   2   2     5978.96     5612.54     48.03 o 
   3   2   2     5998.07     5985.24     54.98 o 
   4   2   2     8032.88     7607.47     68.93 o 
   5   2   2     2401.22     2315.27     36.52 o 
   6   2   2      477.34      434.34     20.24 o 
   7   2   2     2771.29     2770.11     50.57 o 
   8   2   2     1288.85     1400.22     36.14 o 
   9   2   2      125.34      146.30     26.04 o 
 -10   3   2     1589.27     1677.07     57.11 o 
  -9   3   2      193.28      237.12     17.31 o 
  -8   3   2     1621.54     1616.80     32.18 o 
  -7   3   2     8142.79     8235.46     60.89 o 
  -6   3   2       55.69       71.70      6.60 o 
  -5   3   2     9044.76     8440.68     62.94 o 
  -4   3   2    29964.25    30285.83    150.34 o 
  -3   3   2     3478.39     3867.59     27.97 o 
  -2   3   2    16904.20    17139.83    192.63 o 
  -1   3   2     3655.78     3560.21     24.37 o 
   0   3   2    48918.77    48194.30    270.50 o 
   1   3   2    22676.62    21969.78    154.26 o 
   2   3   2      374.26      448.03     14.97 o 
   3   3   2     6686.00     6543.10     48.75 o 
   4   3   2     5095.81     5225.72     54.44 o 
   5   3   2     1971.32     1802.44     34.66 o 
   6   3   2     2792.51     2731.87     43.14 o 
   7   3   2      577.38      676.18     27.91 o 
   8   3   2      410.42      506.10     33.06 o 
 -10   4   2       41.78      101.25     20.10 o 
  -9   4   2     2870.22     2957.60     47.91 o 
  -8   4   2     1858.08     1843.34     34.71 o 
  -7   4   2     2352.90     2419.31     29.30 o 
  -6   4   2    12379.07    12445.56     77.57 o 
  -5   4   2     6161.44     6360.83     45.03 o 
  -4   4   2     5203.41     4945.18     39.08 o 
  -3   4   2     4915.09     4994.54     39.68 o 
  -2   4   2    25151.92    26211.22    154.84 o 
  -1   4   2      271.93      265.37      9.38 o 
   0   4   2    24632.39    24767.60    145.16 o 
   1   4   2     2887.85     3009.39     34.83 o 
   2   4   2     8255.46     7843.09     78.90 o 
   3   4   2     1194.53     1211.75     17.82 o 
   4   4   2     1399.17     1406.46     30.92 o 
   5   4   2     7972.64     7728.36    164.17 o 
   6   4   2      539.40      644.80     27.15 o 
   7   4   2     2771.41     2789.07     54.44 o 
   8   4   2      571.61      713.77     32.59 o 
 -10   5   2     1538.68     1486.94     54.60 o 
  -9   5   2      615.48      660.84     38.38 o 
  -8   5   2      495.19      549.18     21.20 o 
  -7   5   2     3190.14     3168.03     38.17 o 
  -6   5   2      390.88      370.92     11.54 o 
  -5   5   2     8472.35     8614.25    103.79 o 
  -4   5   2    10920.23    10503.20     76.58 o 
  -3   5   2     9031.83     9345.21     66.12 o 
  -2   5   2    36793.58    37630.12    240.17 o 
  -1   5   2      696.34      656.25      9.81 o 
   0   5   2    10620.79    10378.95    108.44 o 
   1   5   2    18736.47    18373.68    134.76 o 
   2   5   2       78.75       81.87      8.16 o 
   3   5   2    20761.03    20262.19    131.76 o 
   4   5   2      327.55      352.92     15.17 o 
   5   5   2      223.94      267.19     18.44 o 
   6   5   2     2703.43     2662.06     50.57 o 
   7   5   2      398.05      397.83     36.88 o 
   8   5   2     1521.86     1536.02     55.76 o 
 -10   6   2       72.53       49.34     20.09 o 
  -9   6   2     4337.39     4444.75     72.62 o 
  -8   6   2      817.22      923.84     32.20 o 
  -7   6   2      207.10      184.53     15.75 o 
  -6   6   2     1326.62     1215.21     21.04 o 
  -5   6   2      958.60      931.47     19.14 o 
  -4   6   2    29140.21    29158.76    185.39 o 
  -3   6   2    21261.14    21122.38    132.65 o 
  -2   6   2     1724.11     1839.29     18.16 o 
  -1   6   2     1009.92     1261.35     15.14 o 
   0   6   2    12220.19    11980.43     81.06 o 
   1   6   2     2173.85     2104.52     33.57 o 
   2   6   2    28093.00    27845.06    212.39 o 
   3   6   2     3079.48     3151.38     44.42 o 
   4   6   2     1863.49     1860.34     35.68 o 
   5   6   2     2594.89     2785.59     48.43 o 
   6   6   2        0.28       10.23      9.05 o 
   7   6   2     3892.49     3768.37     64.87 o 
   8   6   2     1098.39     1240.27     53.96 o 
 -10   7   2     1536.45     1652.08     48.07 o 
  -9   7   2      927.70     1037.74     38.30 o 
  -8   7   2      935.20     1020.37     35.78 o 
  -7   7   2     2309.84     2250.14     45.84 o 
  -6   7   2       18.09        9.56      6.13 o 
  -5   7   2     6568.04     6227.10     57.59 o 
  -4   7   2    22554.85    22300.71    144.37 o 
  -3   7   2    10930.38    10892.60     68.24 o 
  -2   7   2    21708.73    21974.99    195.08 o 
  -1   7   2      493.55      460.39     10.79 o 
   0   7   2     1334.21     1120.28     17.71 o 
   1   7   2    21848.85    21649.80    360.73 o 
   2   7   2      859.94      751.77     19.87 o 
   3   7   2     9363.65     9360.75    125.82 o 
   4   7   2     5092.02     5006.12     63.32 o 
   5   7   2      370.95      344.96     20.03 o 
   6   7   2     3009.10     3031.24     55.31 o 
   7   7   2       75.05       81.35     22.32 o 
   8   7   2      832.38     1079.91     52.31 o 
 -10   8   2        1.00        0.00     18.25 o 
  -9   8   2     4048.66     4052.16    141.42 o 
  -8   8   2      371.83      409.41     25.69 o 
  -7   8   2       35.98       64.93     11.80 o 
  -6   8   2     1770.16     1735.55     31.44 o 
  -5   8   2     1939.99     1890.34     28.42 o 
  -4   8   2     8494.98     8218.05     67.00 o 
  -3   8   2    23190.96    22787.60    128.95 o 
  -2   8   2     1623.86     1743.61     20.18 o 
  -1   8   2     1412.26     1181.21     18.30 o 
   0   8   2     9752.91     9387.74     88.36 o 
   1   8   2     3017.89     2947.31     38.85 o 
   2   8   2    15112.87    14665.61    121.46 o 
   3   8   2     1161.97     1269.21     28.48 o 
   4   8   2     1971.04     1994.39     38.00 o 
   5   8   2     6267.07     6140.13     76.93 o 
   6   8   2        0.41        0.00     11.42 o 
   7   8   2     2289.94     2271.60     73.78 o 
   8   8   2       42.73       52.36     22.11 o 
 -10   9   2     1575.10     1981.56    126.26 o 
  -9   9   2     1079.36     1237.45     48.86 o 
  -8   9   2     1153.00     1140.57     38.66 o 
  -7   9   2     1587.60     1491.14     38.59 o 
  -6   9   2        4.66       24.78      8.63 o 
  -5   9   2     5064.25     4936.38     50.98 o 
  -4   9   2     7118.32     7298.45     69.11 o 
  -3   9   2     2010.04     1904.68     22.64 o 
  -2   9   2    20553.12    20959.44    140.26 o 
  -1   9   2     1811.46     1757.73     24.02 o 
   0   9   2      899.91      795.44     16.58 o 
   1   9   2     3633.65     3403.01     43.72 o 
   2   9   2      632.12      543.61     18.86 o 
   3   9   2     7808.83     7324.93     78.74 o 
   4   9   2     5668.85     5637.00     76.44 o 
   5   9   2        8.05        0.00      7.89 o 
   6   9   2     3352.15     3363.60     59.29 o 
   7   9   2       20.90       17.09     13.77 o 
   8   9   2     1101.74      935.73     50.75 o 
 -10  10   2       42.34       82.42     34.59 o 
  -9  10   2     2441.58     2441.15     70.34 o 
  -8  10   2     1985.63     1802.14     57.06 o 
  -7  10   2        2.95        0.00      8.95 o 
  -6  10   2     1900.60     1847.89     65.99 o 
  -5  10   2      179.42      177.48     16.30 o 
  -4  10   2     4321.42     4261.41     39.43 o 
  -3  10   2    17399.90    18015.37    120.29 o 
  -2  10   2      123.89       65.54      6.86 o 
  -1  10   2     5100.34     4955.58    103.29 o 
   0  10   2     4175.03     4061.02     42.24 o 
   1  10   2     2675.83     2513.51     33.08 o 
   2  10   2     8928.87     8899.40     87.41 o 
   3  10   2     1264.75     1241.11     29.69 o 
   4  10   2     2365.36     2279.11     42.58 o 
   5  10   2     3617.20     3405.16     55.96 o 
   6  10   2       45.52        0.00     12.72 o 
   7  10   2      911.40      909.04     46.32 o 
   8  10   2      246.59      175.42     29.74 o 
  -9  11   2      295.40      247.75     30.21 o 
  -8  11   2      674.69      710.90     40.78 o 
  -7  11   2     4788.80     4708.06     90.88 o 
  -6  11   2        1.63       17.85     12.70 o 
  -5  11   2     4463.35     4381.50     77.94 o 
  -4  11   2     1346.52     1305.49     22.53 o 
  -3  11   2     1421.47     1571.90     24.44 o 
  -2  11   2    11864.83    11755.15     87.51 o 
  -1  11   2     1225.37     1138.26     21.07 o 
   0  11   2     4019.89     3748.65     41.66 o 
   1  11   2     5270.26     5483.24     54.60 o 
   2  11   2      124.43      176.63     13.66 o 
   3  11   2     5223.67     5089.47     65.18 o 
   4  11   2     6352.45     6258.70     78.16 o 
   5  11   2      312.95      347.50     21.46 o 
   6  11   2      684.26      838.59     42.15 o 
   7  11   2       77.08       43.39     20.33 o 
  -9  12   2     1186.30     1272.19     57.88 o 
  -8  12   2     1420.89     1383.96     51.97 o 
  -7  12   2        4.99        1.07     13.06 o 
  -6  12   2     6437.35     6443.84    105.85 o 
  -5  12   2       19.59       35.42     11.39 o 
  -4  12   2     4121.97     4016.34     73.18 o 
  -3  12   2     5062.94     5312.88     51.90 o 
  -2  12   2      242.99      208.01     11.20 o 
  -1  12   2     9141.73     9013.99     87.89 o 
   0  12   2     3016.91     3205.84     39.33 o 
   1  12   2     1591.26     1480.07     26.86 o 
   2  12   2     5570.84     5498.02     58.16 o 
   3  12   2     1293.85     1434.00     33.22 o 
   4  12   2     2643.00     2491.32     46.64 o 
   5  12   2     2291.54     2282.43     46.83 o 
   6  12   2       31.25       86.42     17.46 o 
   7  12   2      534.70      601.10     41.25 o 
  -9  13   2       34.55       38.59     18.51 o 
  -8  13   2      680.54      587.21     40.52 o 
  -7  13   2     4107.57     4328.95     88.87 o 
  -6  13   2       67.36      141.82     18.19 o 
  -5  13   2     4400.88     4349.42     81.63 o 
  -4  13   2      272.86      269.04     23.36 o 
  -3  13   2      454.20      518.83     22.24 o 
  -2  13   2    12705.11    12574.35     96.47 o 
  -1  13   2     3581.36     3683.91     56.42 o 
   0  13   2     4614.36     4674.15     51.08 o 
   1  13   2     1012.79      934.85     25.41 o 
   2  13   2       38.38       35.54      8.79 o 
   3  13   2     3499.79     3341.25     53.03 o 
   4  13   2     3216.07     3344.11     56.18 o 
   5  13   2      547.36      495.05     35.16 o 
   6  13   2     1097.32      985.11     48.50 o 
   7  13   2      305.39      229.97     29.24 o 
  -8  14   2     1266.81     1511.93     73.05 o 
  -7  14   2      590.31      570.54     38.09 o 
  -6  14   2     3677.20     3797.72     81.59 o 
  -5  14   2        1.43       25.23     15.19 o 
  -4  14   2      146.07      210.93     31.36 o 
  -3  14   2     5879.47     5994.04     69.98 o 
  -2  14   2        8.53       12.31      6.60 o 
  -1  14   2     6039.92     6352.36     62.67 o 
   0  14   2     2158.37     2222.94     34.66 o 
   1  14   2      831.53      811.07     21.86 o 
   2  14   2     2064.47     1913.33     33.77 o 
   3  14   2      887.70      827.38     24.45 o 
   4  14   2     1774.34     1734.88     40.58 o 
   5  14   2     2035.31     1970.36     60.55 o 
   6  14   2        2.77        0.00     13.82 o 
   7  14   2      684.22      672.89     46.67 o 
  -8  15   2      463.96      510.28     58.69 o 
  -7  15   2     2684.61     2463.11     69.77 o 
  -6  15   2        0.62        9.31     11.76 o 
  -5  15   2     1460.19     1505.91     71.04 o 
  -4  15   2      732.45      737.13     36.90 o 
  -3  15   2        0.48        6.71     11.10 o 
  -2  15   2     8115.80     8397.32     89.05 o 
  -1  15   2     1737.42     1829.41     32.11 o 
   0  15   2     4854.59     4752.27     69.78 o 
   1  15   2     1831.82     1854.74     37.41 o 
   2  15   2       88.48       58.35     11.65 o 
   3  15   2     1582.16     1594.93     36.82 o 
   4  15   2     1227.07     1264.80     49.01 o 
   5  15   2      897.28      942.49     47.82 o 
   6  15   2      983.11      997.62     50.68 o 
  -8  16   2      427.93      433.00     36.06 o 
  -7  16   2      170.73      245.94     27.03 o 
  -6  16   2     3351.82     3427.91     81.93 o 
  -5  16   2       92.64       63.60     19.48 o 
  -4  16   2      517.75      583.71     34.92 o 
  -3  16   2     1059.27     1091.82     39.85 o 
  -2  16   2       84.15       80.22     12.62 o 
  -1  16   2     6898.16     6703.53     68.20 o 
   0  16   2     4713.20     4829.14     56.98 o 
   1  16   2       18.03       27.55      9.45 o 
   2  16   2     1505.65     1534.12     32.76 o 
   3  16   2      340.42      302.08     18.95 o 
   4  16   2     1836.92     1838.99     59.03 o 
   5  16   2      742.01      793.68     79.44 o 
   6  16   2       72.88       37.29     19.37 o 
  -7  17   2     1108.82     1089.85     54.24 o 
  -6  17   2        0.61       13.66     15.18 o 
  -5  17   2     1569.53     1598.24     79.40 o 
  -4  17   2     1879.73     1975.91     57.86 o 
  -3  17   2      375.95      325.55     27.83 o 
  -2  17   2     1401.26     1512.38     47.18 o 
  -1  17   2     1239.62     1251.53     33.28 o 
   0  17   2     3098.07     2966.42     44.70 o 
   1  17   2     6654.58     6872.23     83.68 o 
   2  17   2        5.47        6.29     15.04 o 
   3  17   2     1223.81     1232.80     40.39 o 
   4  17   2      246.87      240.55     45.90 o 
   5  17   2      469.12      537.48     41.52 o 
  -7  18   2      455.57      372.05     36.83 o 
  -6  18   2     2253.28     2004.97     89.56 o 
  -5  18   2      628.57      678.51     41.45 o 
  -4  18   2      453.56      508.19     35.80 o 
  -3  18   2     1597.80     1665.69     52.79 o 
  -2  18   2      442.16      450.00     31.10 o 
  -1  18   2     1048.40     1106.45     33.04 o 
   0  18   2     1739.98     1797.20     36.04 o 
   1  18   2      602.21      577.23     23.26 o 
   2  18   2     3361.11     3285.84     54.85 o 
   3  18   2      390.99      428.68     34.73 o 
   4  18   2      668.72      711.67     43.96 o 
   5  18   2      534.40      543.26     42.24 o 
  -6  19   2        3.23        0.00     18.01 o 
  -5  19   2      521.62      435.91     36.36 o 
  -4  19   2     2335.04     2263.24     87.86 o 
  -3  19   2      107.48      151.21     21.78 o 
  -2  19   2     1371.90     1457.92     49.69 o 
  -1  19   2        8.35        6.92     11.52 o 
   0  19   2     1505.35     1557.83     39.45 o 
   1  19   2     2485.74     2598.53     45.59 o 
   2  19   2       19.05       20.36     12.92 o 
   3  19   2     1879.22     1922.06     61.76 o 
   4  19   2      216.00      156.24     26.33 o 
  -6  20   2     1177.59     1166.91     57.35 o 
  -5  20   2     1004.22     1210.82     55.52 o 
  -4  20   2      666.23      753.23     43.58 o 
  -3  20   2     1132.23     1210.73     48.48 o 
  -2  20   2      150.42      236.57     28.07 o 
  -1  20   2     1307.20     1319.32     47.68 o 
   0  20   2     1143.07     1320.85     38.37 o 
   1  20   2      481.35      594.77     35.03 o 
   2  20   2      546.54      615.50     43.04 o 
   3  20   2      327.80      285.67     31.57 o 
   4  20   2      181.42      239.14     31.96 o 
  -5  21   2      621.90      612.76     44.18 o 
  -4  21   2     1778.46     1701.67     60.15 o 
  -3  21   2      258.42      249.72     29.58 o 
  -2  21   2      832.37      947.88     50.71 o 
  -1  21   2      189.27      188.41     25.49 o 
   0  21   2     1114.60     1174.86     49.57 o 
   1  21   2     1902.24     1998.99     58.03 o 
   2  21   2       15.40        0.00     21.10 o 
   3  21   2      117.85      110.98     23.87 o 
  -4  22   2      772.55      570.24     41.91 o 
  -3  22   2     1330.05     1454.89     95.55 o 
  -2  22   2       24.04       48.77     19.41 o 
  -1  22   2      531.04      534.11     38.27 o 
   0  22   2      970.08     1148.68     68.45 o 
   1  22   2      350.12      154.33     34.55 o 
   2  22   2      679.68      669.58     59.17 o 
  -2  23   2      821.85      843.94     46.62 o 
  -1  23   2       91.42        4.54     27.20 o 
   0  23   2      396.16      569.83     55.12 o 
 -11   1   3        0.08       35.05     23.76 o 
 -10   1   3       12.72       57.11     15.22 o 
  -9   1   3       75.06       57.00      9.15 o 
  -8   1   3       32.73       20.44      6.19 o 
  -7   1   3        0.01        9.30      5.08 o 
  -6   1   3       14.81        3.35      4.19 o 
  -5   1   3      639.84      685.37     11.84 o 
  -4   1   3     1713.38     1910.37     17.65 o 
  -3   1   3      705.39      739.73      9.32 o 
  -2   1   3     3580.30     3739.21     25.19 o 
  -1   1   3      584.95      617.43     15.88 o 
   0   1   3     6790.40     6916.99     50.31 o 
   1   1   3      574.62      663.97     23.43 o 
   2   1   3     1055.31     1105.39     20.12 o 
   3   1   3       38.86       23.60      5.80 o 
   4   1   3        3.28       10.82      6.26 o 
   5   1   3       29.07       39.35      9.22 o 
   6   1   3      284.66      331.22     19.16 o 
   7   1   3       72.79      121.60     15.94 o 
   8   1   3        0.72       20.59     13.88 o 
 -11   2   3       11.28       55.88     28.44 o 
 -10   2   3       54.15       24.82     16.20 o 
  -9   2   3      203.01      186.79     15.41 o 
  -8   2   3       23.68       12.64      7.00 o 
  -7   2   3     2905.18     2987.39     33.72 o 
  -6   2   3     1690.19     1646.13     20.76 o 
  -5   2   3      166.22      244.16      8.34 o 
  -4   2   3     6022.58     6099.67     38.35 o 
  -3   2   3      125.88      148.86      5.39 o 
  -2   2   3     7179.37     7796.88     51.87 o 
  -1   2   3      668.40      673.57     10.17 o 
   0   2   3     2331.71     2552.72     29.59 o 
   1   2   3     2653.20     2848.37     35.30 o 
   2   2   3     1103.06     1132.23     29.12 o 
   3   2   3     1474.06     1461.71     25.95 o 
   4   2   3      374.02      404.94     17.96 o 
   5   2   3        2.82        0.00      5.92 o 
   6   2   3       22.05       46.75     10.69 o 
   7   2   3       42.52       83.97     12.86 o 
   8   2   3       36.80       79.87     38.89 o 
 -11   3   3       48.67      107.48     32.11 o 
 -10   3   3      116.69       82.68     16.40 o 
  -9   3   3       53.68       59.31     11.03 o 
  -8   3   3     1309.94     1333.64     25.14 o 
  -7   3   3      322.77      341.69     11.73 o 
  -6   3   3      278.30      253.17      9.42 o 
  -5   3   3     1645.62     1846.39     19.57 o 
  -4   3   3     4985.81     4920.20     51.57 o 
  -3   3   3    11465.50    12036.86     94.88 o 
  -2   3   3      169.73      219.97      6.69 o 
  -1   3   3    28022.20    28766.52    165.81 o 
   0   3   3     4433.57     4378.17     34.62 o 
   1   3   3        0.18        6.57      4.01 o 
   2   3   3     2909.68     2878.17     39.72 o 
   3   3   3      374.12      340.26     14.34 o 
   4   3   3      746.44      762.17     29.63 o 
   5   3   3      497.85      524.37     24.45 o 
   6   3   3      632.34      680.48     34.14 o 
   7   3   3      189.17      230.63     22.63 o 
   8   3   3       20.45        0.00     18.77 o 
 -11   4   3       72.50       93.20     32.56 o 
 -10   4   3       84.30       48.17     34.75 o 
  -9   4   3      501.91      437.63     40.87 o 
  -8   4   3      226.45      263.85     22.54 o 
  -7   4   3       55.97       58.65      7.63 o 
  -6   4   3       59.04       81.17      6.25 o 
  -5   4   3      156.35      147.56      6.53 o 
  -4   4   3     2540.56     2575.36     21.92 o 
  -3   4   3       96.53      150.19      8.82 o 
  -2   4   3     1339.92     1595.49     21.42 o 
  -1   4   3     2466.07     2662.63     24.39 o 
   0   4   3     5798.31     6051.79     45.10 o 
   1   4   3     7101.68     7450.52     68.52 o 
   2   4   3     3375.67     3538.51     55.56 o 
   3   4   3     1856.00     1846.43     34.00 o 
   4   4   3        8.76       52.04     21.73 o 
   5   4   3     1431.38     1372.80     35.48 o 
   6   4   3      615.15      611.45     28.39 o 
   7   4   3      216.42      235.94     22.85 o 
   8   4   3      220.37      315.16     24.99 o 
 -11   5   3       21.07       36.08     26.27 o 
 -10   5   3       82.84       33.45     14.85 o 
  -9   5   3       64.31       75.57     14.85 o 
  -8   5   3      911.16      875.08     24.77 o 
  -7   5   3      402.02      402.79     14.39 o 
  -6   5   3      664.86      593.33     12.89 o 
  -5   5   3      663.41      761.75     15.48 o 
  -4   5   3     1877.86     1924.80     21.49 o 
  -3   5   3     1215.00     1253.27     23.11 o 
  -2   5   3      209.52      238.05      6.38 o 
  -1   5   3    30206.24    31430.89    165.19 o 
   0   5   3      519.22      457.75      9.68 o 
   1   5   3     1170.85     1265.89     23.87 o 
   2   5   3     9677.97    10118.77     92.43 o 
   3   5   3       89.64       79.10      9.69 o 
   4   5   3     1622.89     1490.81     28.74 o 
   5   5   3     1578.07     1625.55     37.94 o 
   6   5   3       59.44      157.52     19.04 o 
   7   5   3      297.55      298.06     23.66 o 
   8   5   3       31.71        0.00     16.84 o 
 -11   6   3       29.93        0.00     30.48 o 
 -10   6   3      145.12      126.60     20.15 o 
  -9   6   3      190.40      240.19     21.15 o 
  -8   6   3     1486.82     1468.78     37.29 o 
  -7   6   3      578.25      529.47     19.33 o 
  -6   6   3        0.27        4.98      5.60 o 
  -5   6   3      968.35      936.15     25.82 o 
  -4   6   3      615.24      685.76     12.20 o 
  -3   6   3      585.87      698.06     11.81 o 
  -2   6   3      209.13      239.78      6.36 o 
  -1   6   3     3002.88     3193.35     27.44 o 
   0   6   3      129.17      154.35     11.96 o 
   1   6   3      131.02      183.20     11.80 o 
   2   6   3      890.53      999.86     23.68 o 
   3   6   3      153.77      141.14     12.17 o 
   4   6   3        5.00       11.70      7.15 o 
   5   6   3       12.78       68.44     11.12 o 
   6   6   3      413.61      395.17     25.37 o 
   7   6   3        4.55       13.58     14.08 o 
   8   6   3       84.32      131.82     56.58 o 
 -10   7   3        5.38        0.00     15.49 o 
  -9   7   3      103.46      180.54     21.76 o 
  -8   7   3       30.96       23.66     10.74 o 
  -7   7   3       93.78       82.97     10.24 o 
  -6   7   3      163.31      189.27     15.28 o 
  -5   7   3      328.38      318.83     11.57 o 
  -4   7   3      253.36      255.36      8.79 o 
  -3   7   3     3663.02     4039.76     31.07 o 
  -2   7   3       13.10        6.78      3.30 o 
  -1   7   3      924.67      915.07     13.96 o 
   0   7   3      479.53      506.88     15.48 o 
   1   7   3      132.10      109.27      9.38 o 
   2   7   3       30.11       19.46      6.78 o 
   3   7   3      383.17      409.17     18.87 o 
   4   7   3        0.23        6.82      7.03 o 
   5   7   3       21.27       77.21     11.82 o 
   6   7   3      132.99      301.75     48.47 o 
   7   7   3        0.09       59.42     29.58 o 
 -10   8   3       50.23      155.60     27.30 o 
  -9   8   3        4.86        1.59     12.25 o 
  -8   8   3      256.70      324.74     22.76 o 
  -7   8   3      369.24      346.11     17.61 o 
  -6   8   3       86.93       56.30      9.85 o 
  -5   8   3      789.77      772.52     23.67 o 
  -4   8   3       12.76       35.90      5.56 o 
  -3   8   3     1414.25     1556.29     17.89 o 
  -2   8   3      140.80      137.11      8.08 o 
  -1   8   3      101.52      125.59      7.70 o 
   0   8   3      585.83      532.55     14.37 o 
   1   8   3      149.13      180.65     11.89 o 
   2   8   3      125.19      169.16     12.57 o 
   3   8   3       45.15       36.83      8.33 o 
   4   8   3      316.71      289.97     18.91 o 
   5   8   3        8.26        3.89     11.78 o 
   6   8   3        6.64        0.00     17.72 o 
   7   8   3        4.81       28.44     16.81 o 
 -10   9   3       55.88        0.00     50.71 o 
  -9   9   3       15.37       37.99     14.51 o 
  -8   9   3        6.20        0.00     10.79 o 
  -7   9   3      321.95      333.02     21.79 o 
  -6   9   3      414.16      346.65     20.08 o 
  -5   9   3       62.99       68.88      9.93 o 
  -4   9   3       95.10      122.11      6.46 o 
  -3   9   3      135.90      156.32      8.51 o 
  -2   9   3     2160.49     2426.48     29.65 o 
  -1   9   3       56.57       32.81      5.64 o 
   0   9   3      304.60      281.94     11.84 o 
   1   9   3      560.60      560.85     18.50 o 
   2   9   3      254.35      194.39     14.33 o 
   3   9   3      751.96      725.23     24.70 o 
   4   9   3        0.16        0.00      7.93 o 
   5   9   3      147.77      244.02     23.01 o 
   6   9   3       30.68       78.58     13.27 o 
   7   9   3       43.32       93.00     33.24 o 
 -10  10   3        0.82       99.95     36.84 o 
  -9  10   3       72.78      106.23     17.91 o 
  -8  10   3        3.45        2.95     10.03 o 
  -7  10   3      716.07      617.16     40.43 o 
  -6  10   3      112.15      108.84     12.89 o 
  -5  10   3      221.13      250.78     17.07 o 
  -4  10   3      556.27      499.47     14.35 o 
  -3  10   3      327.25      315.42     10.15 o 
  -2  10   3     1005.86     1192.89     25.25 o 
  -1  10   3     1069.42     1129.15     20.55 o 
   0  10   3      319.80      306.66     12.91 o 
   1  10   3       42.59       39.02      7.92 o 
   2  10   3       14.80       19.55      7.49 o 
   3  10   3      583.92      540.50     35.60 o 
   4  10   3      189.57      227.40     18.29 o 
   5  10   3       37.71       14.67      9.82 o 
   6  10   3       33.59       15.77     16.45 o 
   7  10   3      137.27       65.57     31.10 o 
 -10  11   3        0.03        0.00     22.30 o 
  -9  11   3       33.96       12.75     21.66 o 
  -8  11   3      194.83      224.70     20.78 o 
  -7  11   3       49.06       28.89     12.61 o 
  -6  11   3     1402.16     1410.20     36.53 o 
  -5  11   3       35.04       20.49      9.72 o 
  -4  11   3     1797.91     1748.78     57.06 o 
  -3  11   3     3165.13     3366.89     36.54 o 
  -2  11   3      269.19      344.75     13.10 o 
  -1  11   3     3088.63     3202.04     37.62 o 
   0  11   3      398.11      445.66     15.57 o 
   1  11   3      789.58      728.23     19.47 o 
   2  11   3     1615.77     1587.65     46.41 o 
   3  11   3       91.77       96.74     12.92 o 
   4  11   3      107.24       60.92     11.99 o 
   5  11   3      179.69      152.37     17.37 o 
   6  11   3        0.51       24.52     12.79 o 
   7  11   3        4.67       58.65     16.23 o 
  -9  12   3       41.62       38.15     18.45 o 
  -8  12   3        1.67       26.52     12.49 o 
  -7  12   3      359.75      341.30     23.68 o 
  -6  12   3      920.76     1065.33     36.89 o 
  -5  12   3       28.56       35.91      8.65 o 
  -4  12   3      250.77      228.73     21.62 o 
  -3  12   3        1.57        0.00     10.97 o 
  -2  12   3     1353.32     1489.50     35.26 o 
  -1  12   3       54.88       48.55      7.52 o 
   0  12   3      103.35       95.80      9.62 o 
   1  12   3       17.96       12.76      6.95 o 
   2  12   3      464.93      438.59     21.01 o 
   3  12   3      371.15      348.59     20.61 o 
   4  12   3        5.66       17.69     10.05 o 
   5  12   3      105.63       73.07     18.39 o 
   6  12   3      218.87      245.76     28.16 o 
   7  12   3       75.25      115.42     22.42 o 
  -9  13   3       69.86      127.28     24.89 o 
  -8  13   3       20.08       54.60     15.93 o 
  -7  13   3        4.55       30.88     14.30 o 
  -6  13   3       66.28       93.07     16.14 o 
  -5  13   3      495.05      541.97     31.50 o 
  -4  13   3       58.06        0.00     14.67 o 
  -3  13   3        0.36        0.00      6.36 o 
  -2  13   3       27.05       12.61      6.59 o 
  -1  13   3      963.52      977.75     21.92 o 
   0  13   3      681.52      749.91     20.41 o 
   1  13   3     1404.51     1332.16     28.15 o 
   2  13   3      153.92      140.99     12.57 o 
   3  13   3      109.86       98.83     13.65 o 
   4  13   3      141.09      123.90     16.57 o 
   5  13   3       81.52       83.96     14.38 o 
   6  13   3       16.50       78.60     30.59 o 
  -9  14   3        0.72       18.58     16.72 o 
  -8  14   3       56.75       84.18     19.44 o 
  -7  14   3       60.30       76.52     22.41 o 
  -6  14   3     1085.24     1201.48     45.53 o 
  -5  14   3       24.62       56.36     22.78 o 
  -4  14   3      113.25      161.38     19.37 o 
  -3  14   3       92.42       90.99     15.38 o 
  -2  14   3      859.36      865.53     25.65 o 
  -1  14   3       26.62       23.19      7.83 o 
   0  14   3       50.45       34.12      8.50 o 
   1  14   3      305.67      287.64     23.02 o 
   2  14   3       90.53      140.39     13.25 o 
   3  14   3       20.56       33.93     11.29 o 
   4  14   3       84.72       66.46     13.84 o 
   5  14   3        4.61       32.34     27.31 o 
   6  14   3       62.47        0.00     34.39 o 
  -9  15   3        3.19       41.39     19.98 o 
  -8  15   3        5.27        6.30     23.91 o 
  -7  15   3       36.97       72.78     16.69 o 
  -6  15   3        1.17       17.32     15.99 o 
  -5  15   3      613.08      688.73     37.67 o 
  -4  15   3     1069.16      989.42     39.17 o 
  -3  15   3       78.05       89.24     15.31 o 
  -2  15   3      229.14      232.40     26.94 o 
  -1  15   3      456.96      453.94     21.03 o 
   0  15   3      415.89      352.01     17.21 o 
   1  15   3      993.03      961.98     25.69 o 
   2  15   3      172.28      211.41     15.94 o 
   3  15   3      346.78      364.17     20.10 o 
   4  15   3        4.12        4.96     12.14 o 
   5  15   3       71.82       88.25     21.00 o 
   6  15   3      241.28      257.25     32.78 o 
  -8  16   3       34.73       25.74     17.92 o 
  -7  16   3       27.90       34.00     13.63 o 
  -6  16   3      482.82      370.91     31.56 o 
  -5  16   3       76.99       69.27     37.38 o 
  -4  16   3       23.30        0.00     11.34 o 
  -3  16   3       50.26       35.27     14.07 o 
  -2  16   3       61.61       22.89      9.09 o 
  -1  16   3       69.21       47.71     11.98 o 
   0  16   3       22.64       12.96      8.33 o 
   1  16   3      149.87      143.74     14.11 o 
   2  16   3        9.87       18.89     10.33 o 
   3  16   3       31.52       15.60     10.60 o 
   4  16   3       29.45        0.00     15.55 o 
   5  16   3      120.81       10.82     18.90 o 
  -8  17   3       59.43        0.00     14.57 o 
  -7  17   3       68.37       55.60     16.46 o 
  -6  17   3      151.69       96.59     22.83 o 
  -5  17   3      278.82      269.14     26.82 o 
  -4  17   3        8.60        0.00     11.06 o 
  -3  17   3      572.10      695.56     64.78 o 
  -2  17   3        4.13        5.06     15.11 o 
  -1  17   3      966.52     1005.10     30.50 o 
   0  17   3       93.82       54.14     14.82 o 
   1  17   3      498.84      481.80     22.03 o 
   2  17   3      525.21      509.58     30.72 o 
   3  17   3      140.78       98.37     14.86 o 
   4  17   3        1.04        3.16     17.95 o 
   5  17   3        1.73        0.00     17.62 o 
  -7  18   3        0.10        3.47     20.09 o 
  -6  18   3      114.29       58.89     20.55 o 
  -5  18   3       70.33       23.65     15.46 o 
  -4  18   3      137.74      146.20     21.91 o 
  -3  18   3      206.05      187.57     22.28 o 
  -2  18   3       12.83       62.58     15.30 o 
  -1  18   3      169.89      140.09     16.99 o 
   0  18   3     1250.11     1275.55     36.29 o 
   1  18   3      160.14      132.71     19.71 o 
   2  18   3       16.38        8.14     11.65 o 
   3  18   3       53.57       58.48     41.82 o 
   4  18   3       24.51       29.17     18.14 o 
  -7  19   3        0.20       11.99     18.17 o 
  -6  19   3        1.35        9.31     31.06 o 
  -5  19   3        6.35        3.70     21.02 o 
  -4  19   3        7.29        0.00     12.15 o 
  -3  19   3       54.17       66.59     17.87 o 
  -2  19   3       13.92       27.52     16.35 o 
  -1  19   3       16.94        3.23     15.35 o 
   0  19   3        1.31        3.23     11.96 o 
   1  19   3      208.74      219.04     24.98 o 
   2  19   3      353.99      333.98     23.73 o 
   3  19   3      160.65      172.15     26.92 o 
   4  19   3       23.63        0.00     46.60 o 
  -6  20   3       14.27        0.00     18.32 o 
  -5  20   3       77.69       45.05     20.16 o 
  -4  20   3       19.36       11.10     17.52 o 
  -3  20   3       69.84       19.63     16.72 o 
  -2  20   3       57.61        9.23     14.91 o 
  -1  20   3       69.05       35.15     19.85 o 
   0  20   3      154.87      161.71     18.09 o 
   1  20   3      104.11       92.21     16.64 o 
   2  20   3        9.56        1.01     15.10 o 
   3  20   3       25.82       12.45     19.29 o 
  -5  21   3       23.47        0.00     18.05 o 
  -4  21   3        9.70        0.00     13.90 o 
  -3  21   3       43.84       80.62     27.25 o 
  -2  21   3      147.90      193.17     27.21 o 
  -1  21   3       37.96       80.91     30.48 o 
   0  21   3       72.47        0.00     47.72 o 
   1  21   3        0.41        0.00     14.89 o 
   2  21   3       17.40       15.90     24.88 o 
  -4  22   3       55.32       70.41     23.30 o 
  -3  22   3      145.59       76.73     21.81 o 
  -2  22   3       30.07       21.00     18.31 o 
  -1  22   3      159.33      118.58     21.50 o 
   0  22   3        7.98        0.00     23.31 o 
   1  22   3      107.14      105.20     30.39 o 
  -2  23   3      260.80      192.82     28.48 o 
  -1  23   3       20.39       19.83     19.62 o 
 -10   0   4      146.21      217.87     23.52 o 
  -9   0   4     2227.24     2468.87     72.21 o 
  -8   0   4       69.83       60.88     10.14 o 
  -7   0   4     9728.37     9378.74     89.11 o 
  -6   0   4     1853.31     1768.56     29.24 o 
  -5   0   4        2.59        0.00      4.46 o 
  -4   0   4    13707.30    13672.82    102.75 o 
  -3   0   4    24066.27    24492.02    200.37 o 
  -2   0   4    14563.02    15524.86    185.14 o 
  -1   0   4    13547.39    13791.81    173.36 o 
   0   0   4     1012.73     1173.60     35.75 o 
   1   0   4    10910.32    10491.39     90.85 o 
   2   0   4     6225.49     5746.17     78.99 o 
   3   0   4     3148.38     2987.64     57.73 o 
   4   0   4     6034.77     5790.00     90.26 o 
   5   0   4       10.22       23.27     12.72 o 
   6   0   4     1172.61     1152.33     45.42 o 
   7   0   4     1689.56     1651.54     58.51 o 
 -11   1   4     1636.68     1747.39     78.58 o 
 -10   1   4     1297.48     1352.67     38.39 o 
  -9   1   4        1.99        0.00      7.12 o 
  -8   1   4     5730.73     5923.29     49.29 o 
  -7   1   4      288.95      297.34     10.98 o 
  -6   1   4    18561.35    18679.86    108.37 o 
  -5   1   4     4381.37     3915.75     29.97 o 
  -4   1   4     1801.17     1908.65     17.37 o 
  -3   1   4     6463.51     6474.62     40.96 o 
  -2   1   4     6539.66     6493.15     66.77 o 
  -1   1   4     7225.24     7738.79     76.82 o 
   0   1   4    12554.68    12383.18     84.29 o 
   1   1   4     3184.06     2953.04     39.09 o 
   2   1   4      388.55      335.45     13.73 o 
   3   1   4    11361.94    11105.87     92.60 o 
   4   1   4      306.72      337.30     17.51 o 
   5   1   4     2395.14     2498.44     42.46 o 
   6   1   4     2030.50     1940.86     40.25 o 
   7   1   4      108.07       91.15     17.43 o 
 -11   2   4      141.25      198.73     37.21 o 
 -10   2   4      166.12       88.43     34.37 o 
  -9   2   4     3595.79     3766.31     45.30 o 
  -8   2   4       89.79       93.91     13.46 o 
  -7   2   4    11669.72    11596.49     73.71 o 
  -6   2   4     1502.62     1323.97     17.60 o 
  -5   2   4      106.04       92.50      5.02 o 
  -4   2   4    18962.87    18571.84    133.08 o 
  -3   2   4    15868.93    16679.20    133.50 o 
  -2   2   4    24087.39    24065.78    163.06 o 
  -1   2   4    11551.16    11322.34     86.33 o 
   0   2   4     1129.87     1100.61     20.43 o 
   1   2   4    22644.74    23111.16    170.74 o 
   2   2   4    14417.43    13453.04    116.07 o 
   3   2   4      584.92      611.07     23.17 o 
   4   2   4     4869.91     4534.62     64.35 o 
   5   2   4       23.72       33.34      9.88 o 
   6   2   4      646.25      705.26     44.47 o 
   7   2   4     2408.60     2825.36     89.44 o 
 -11   3   4     1348.16     1495.31     54.36 o 
 -10   3   4     1058.07     1040.69     44.21 o 
  -9   3   4      204.99      203.75     15.53 o 
  -8   3   4     6038.12     6139.77     62.65 o 
  -7   3   4     1290.64     1362.15     22.71 o 
  -6   3   4    12134.93    11991.97     71.61 o 
  -5   3   4     9950.08     9568.98     60.73 o 
  -4   3   4     3912.20     4234.81     36.41 o 
  -3   3   4    15370.67    15058.07    114.71 o 
  -2   3   4     8244.47     8189.01     57.97 o 
  -1   3   4     4209.28     4177.88     34.82 o 
   0   3   4    22872.60    22717.39    153.98 o 
   1   3   4     2651.20     2477.98     35.79 o 
   2   3   4     6013.44     5728.99     64.43 o 
   3   3   4     5638.74     5349.17     67.02 o 
   4   3   4      122.56      149.71     21.79 o 
   5   3   4     1515.91     1604.77     39.52 o 
   6   3   4     1855.75     1781.98     44.26 o 
   7   3   4      163.50      269.72     23.18 o 
 -11   4   4      693.39      630.28     59.04 o 
 -10   4   4      841.93      928.62     35.02 o 
  -9   4   4     2581.42     2569.64     43.08 o 
  -8   4   4       47.92       22.92      8.58 o 
  -7   4   4     4695.61     4667.93     45.46 o 
  -6   4   4    14838.36    14164.57    142.90 o 
  -5   4   4      573.03      582.79     11.44 o 
  -4   4   4    17658.49    17494.29    135.62 o 
  -3   4   4     2181.70     2119.37     21.16 o 
  -2   4   4    11545.55    11784.00     69.09 o 
  -1   4   4    21192.48    21165.54    128.97 o 
   0   4   4       23.97       24.39      6.81 o 
   1   4   4    15182.96    15844.74    127.09 o 
   2   4   4     4591.49     4469.31     55.75 o 
   3   4   4      225.81      205.73     14.79 o 
   4   4   4     3965.15     4030.85     60.50 o 
   5   4   4      201.92      331.69     22.14 o 
   6   4   4     1063.76     1239.73     50.00 o 
   7   4   4     1464.36     1608.63     69.05 o 
 -11   5   4     1429.23     1506.67    103.49 o 
 -10   5   4     2066.03     1968.63     48.29 o 
  -9   5   4      816.08      824.47     31.48 o 
  -8   5   4     1952.53     2042.10     35.99 o 
  -7   5   4     3568.96     3582.99     41.71 o 
  -6   5   4      709.01      691.97     16.16 o 
  -5   5   4    15023.46    14577.47    123.37 o 
  -4   5   4      475.98      582.04     17.53 o 
  -3   5   4    16723.36    17023.50    108.61 o 
  -2   5   4     6851.70     6866.11     45.58 o 
  -1   5   4      595.50      588.24     11.88 o 
   0   5   4    28991.84    28678.65    186.41 o 
   1   5   4      333.10      241.72     13.38 o 
   2   5   4     1825.18     1696.27     32.54 o 
   3   5   4     2128.55     2042.45     38.62 o 
   4   5   4      277.51      229.07     17.90 o 
   5   5   4     4125.81     3989.51     63.91 o 
   6   5   4      659.11      811.23     33.45 o 
   7   5   4      379.37      351.97     36.16 o 
 -11   6   4      396.66      454.70     37.13 o 
 -10   6   4     1391.23     1409.38     41.67 o 
  -9   6   4     3265.75     3259.75     59.49 o 
  -8   6   4        5.20       21.45      8.45 o 
  -7   6   4     1068.86     1156.55     26.02 o 
  -6   6   4     2621.77     2586.09     43.29 o 
  -5   6   4     1388.11     1403.52     29.24 o 
  -4   6   4    17259.63    17962.50    143.84 o 
  -3   6   4     3503.39     3456.91     70.60 o 
  -2   6   4    14699.46    15790.58     91.36 o 
  -1   6   4    10811.70    10242.46     71.91 o 
   0   6   4       66.19       61.95      7.54 o 
   1   6   4     8854.00     8479.48     82.87 o 
   2   6   4     2424.40     2453.72     40.45 o 
   3   6   4      227.65      174.39     15.15 o 
   4   6   4     7079.48     6754.36     82.81 o 
   5   6   4      400.72      461.75     25.23 o 
   6   6   4     1652.75     1678.15     65.43 o 
   7   6   4      769.68      677.11     34.92 o 
 -11   7   4      686.37      624.02     35.12 o 
 -10   7   4     1657.03     1669.02     46.31 o 
  -9   7   4     1641.88     1548.19     40.80 o 
  -8   7   4     1493.57     1522.42     32.24 o 
  -7   7   4      416.96      379.48     17.49 o 
  -6   7   4     3113.49     3310.79     50.76 o 
  -5   7   4    14551.44    14347.09    126.04 o 
  -4   7   4       23.43       11.46      9.25 o 
  -3   7   4     7943.07     8026.12     52.22 o 
  -2   7   4     4004.82     3825.25     31.96 o 
  -1   7   4     1010.18     1028.43     15.59 o 
   0   7   4    13693.09    12922.43    106.84 o 
   1   7   4      398.72      396.87     22.80 o 
   2   7   4     3532.96     3352.65     48.70 o 
   3   7   4     2937.12     2765.43     46.77 o 
   4   7   4      623.98      619.22     26.09 o 
   5   7   4     7170.20     7038.36     90.75 o 
   6   7   4     1356.14     1528.77     42.72 o 
   7   7   4      264.17      371.15     28.38 o 
 -11   8   4      318.71      327.23     31.72 o 
 -10   8   4     1230.67     1300.96     45.72 o 
  -9   8   4     2422.08     2551.16     53.95 o 
  -8   8   4      304.94      280.10     17.71 o 
  -7   8   4     2387.10     2463.80     47.10 o 
  -6   8   4     6807.64     6795.41     91.50 o 
  -5   8   4     1405.26     1400.59     80.78 o 
  -4   8   4    11399.72    10915.00     79.38 o 
  -3   8   4     3689.58     3942.84     37.77 o 
  -2   8   4     7356.72     7057.03     50.61 o 
  -1   8   4     9768.19     9164.55     62.92 o 
   0   8   4      888.27     1004.93     22.69 o 
   1   8   4     7695.37     7876.39     79.46 o 
   2   8   4      544.95      472.14     20.19 o 
   3   8   4     1165.81     1203.82     30.67 o 
   4   8   4     6707.53     6766.93     84.41 o 
   5   8   4     2182.42     2080.14     55.54 o 
   6   8   4      698.35      715.11     33.00 o 
   7   8   4      664.22      558.93     41.27 o 
 -10   9   4     1294.83     1287.35     71.88 o 
  -9   9   4     2869.58     3022.02     60.75 o 
  -8   9   4     3159.05     3025.95     57.23 o 
  -7   9   4     2161.78     2227.26     45.44 o 
  -6   9   4      487.54      482.69     22.45 o 
  -5   9   4     5621.45     5328.02    171.68 o 
  -4   9   4     2562.51     2568.24     32.46 o 
  -3   9   4     6350.31     6039.53     45.33 o 
  -2   9   4    11841.58    11727.39     75.96 o 
  -1   9   4     2181.07     2424.07     30.94 o 
   0   9   4    10458.41    10000.19     91.28 o 
   1   9   4      107.50      137.30     12.57 o 
   2   9   4     2477.05     2377.69     42.02 o 
   3   9   4     5719.93     5566.78     86.59 o 
   4   9   4     1074.17     1100.42     33.98 o 
   5   9   4     3606.33     3574.45     74.48 o 
   6   9   4      513.30      496.67     29.97 o 
   7   9   4      142.36      124.74     22.65 o 
 -10  10   4      585.13      864.53     66.78 o 
  -9  10   4     3167.44     3358.39     65.47 o 
  -8  10   4      333.43      409.61     26.18 o 
  -7  10   4     1841.63     1931.37     43.46 o 
  -6  10   4     4292.83     4394.51     69.76 o 
  -5  10   4      919.37      891.17     27.13 o 
  -4  10   4     9191.05     8908.86     92.43 o 
  -3  10   4     3874.33     3954.57     52.38 o 
  -2  10   4    15212.03    15269.13     95.35 o 
  -1  10   4     6904.59     6796.17     60.54 o 
   0  10   4      181.30      197.86     11.86 o 
   1  10   4     4543.47     4347.49     56.69 o 
   2  10   4     1915.37     1890.93     37.93 o 
   3  10   4      318.21      329.36     20.71 o 
   4  10   4     3271.79     3085.06     61.20 o 
   5  10   4      299.92      280.70     29.04 o 
   6  10   4      443.09      418.53     28.56 o 
 -10  11   4      525.45      528.51     31.45 o 
  -9  11   4      488.00      604.12     36.27 o 
  -8  11   4     3195.75     3423.11     64.64 o 
  -7  11   4     1162.69     1179.48     34.79 o 
  -6  11   4     1282.73     1304.26     35.07 o 
  -5  11   4      447.04      399.66     20.47 o 
  -4  11   4       28.46       37.78      9.34 o 
  -3  11   4     9535.45     9638.98     95.46 o 
  -2  11   4     8938.63     9053.27     73.99 o 
  -1  11   4      890.65      973.11     20.84 o 
   0  11   4     2330.86     2251.47     33.51 o 
   1  11   4     2025.53     2085.79     38.66 o 
   2  11   4     2901.06     2858.42     48.19 o 
   3  11   4     5347.37     5358.42     72.74 o 
   4  11   4        0.37        9.84     10.01 o 
   5  11   4     2086.87     1992.40     47.30 o 
   6  11   4      246.02      190.41     28.08 o 
 -10  12   4      159.20      150.50     21.43 o 
  -9  12   4     2626.82     2876.09     62.62 o 
  -8  12   4      276.15      300.30     24.82 o 
  -7  12   4     1564.70     1662.67     42.42 o 
  -6  12   4     2660.68     2692.56     51.93 o 
  -5  12   4      669.69      585.05     27.10 o 
  -4  12   4     5985.84     6095.82    114.79 o 
  -3  12   4     1475.77     1590.34     30.83 o 
  -2  12   4    12224.54    12249.64    127.90 o 
  -1  12   4     6133.21     6135.21     59.69 o 
   0  12   4       41.01       33.71      7.58 o 
   1  12   4     2773.41     2740.81     40.35 o 
   2  12   4     1108.60     1092.74     30.58 o 
   3  12   4     1159.23     1110.76     32.61 o 
   4  12   4     3711.69     3554.68     61.44 o 
   5  12   4       88.70      105.51     16.26 o 
   6  12   4       44.50       88.09     21.40 o 
  -9  13   4       72.86       33.59     17.87 o 
  -8  13   4     3345.49     3366.38     66.29 o 
  -7  13   4     1186.26     1244.61     57.33 o 
  -6  13   4     2386.06     2392.11     65.12 o 
  -5  13   4      780.63      804.39     29.59 o 
  -4  13   4      157.23      114.16     20.81 o 
  -3  13   4     5689.34     5581.70     88.25 o 
  -2  13   4     4549.68     4563.03     58.61 o 
  -1  13   4     1006.54     1004.71     22.98 o 
   0  13   4     2699.42     2616.13     38.48 o 
   1  13   4     1040.42      934.65     24.48 o 
   2  13   4     3351.90     3429.85     55.37 o 
   3  13   4     3173.09     2998.10     65.94 o 
   4  13   4        1.92       13.66     12.23 o 
   5  13   4      694.40      698.23     33.41 o 
   6  13   4      578.49      560.18     64.89 o 
  -9  14   4     1588.79     1699.52     61.93 o 
  -8  14   4       34.19       79.68     18.75 o 
  -7  14   4     2743.28     2645.76    171.85 o 
  -6  14   4     1770.67     1681.87     51.74 o 
  -5  14   4      916.29      891.86     39.04 o 
  -4  14   4     3495.94     3184.26     67.28 o 
  -3  14   4     4061.21     3966.56     74.38 o 
  -2  14   4     1801.58     1721.03     57.15 o 
  -1  14   4     3176.83     3269.40     43.49 o 
   0  14   4       13.23        9.89      8.12 o 
   1  14   4     3753.21     3734.94     50.40 o 
   2  14   4     1544.72     1642.18     34.43 o 
   3  14   4      756.07      681.43     28.95 o 
   4  14   4     1952.00     1966.40     46.73 o 
   5  14   4      190.60      232.84     27.80 o 
  -9  15   4       17.27       60.18     19.21 o 
  -8  15   4     2366.82     2530.60    109.12 o 
  -7  15   4      684.76      993.96     46.18 o 
  -6  15   4     3495.98     3256.53     75.52 o 
  -5  15   4     1726.70     1807.12     53.09 o 
  -4  15   4      115.60      130.43     18.65 o 
  -3  15   4     3608.38     3164.99     67.05 o 
  -2  15   4     3767.28     3870.99     56.78 o 
  -1  15   4      196.35      218.20     16.59 o 
   0  15   4     1563.91     1591.15     40.39 o 
   1  15   4     1031.94      951.62     26.87 o 
   2  15   4     2184.62     2218.89     41.01 o 
   3  15   4     2348.77     2279.55     77.35 o 
   4  15   4       37.57        0.00     17.87 o 
   5  15   4      246.89      283.41     31.76 o 
  -8  16   4       14.20       41.54     22.82 o 
  -7  16   4     1897.36     1852.47     60.26 o 
  -6  16   4      903.55      911.24     77.42 o 
  -5  16   4      233.97      176.04     23.57 o 
  -4  16   4     2273.39     2323.13     60.31 o 
  -3  16   4      247.36      309.16     26.59 o 
  -2  16   4     1447.81     1605.92     48.38 o 
  -1  16   4     2634.28     2733.34     49.24 o 
   0  16   4      786.30      782.99     24.86 o 
   1  16   4     3555.56     3823.72     64.65 o 
   2  16   4     1997.86     1948.91     39.50 o 
   3  16   4      381.70      418.25     23.36 o 
   4  16   4      924.66      918.74     47.94 o 
   5  16   4       34.95       17.24     20.77 o 
  -8  17   4      598.90      743.22     46.30 o 
  -7  17   4      283.50      347.67     31.94 o 
  -6  17   4     1528.26     1522.85     54.76 o 
  -5  17   4     2329.70     2429.06     65.47 o 
  -4  17   4        0.18       53.85     18.42 o 
  -3  17   4     1729.52     1673.77     51.54 o 
  -2  17   4      174.19      184.04     22.84 o 
  -1  17   4      285.11      253.45     19.10 o 
   0  17   4     4236.10     4293.28     66.13 o 
   1  17   4     1091.87     1185.77     31.14 o 
   2  17   4     1080.68     1206.00     32.77 o 
   3  17   4      844.39      896.59     31.49 o 
   4  17   4        0.17        0.00     16.67 o 
  -7  18   4      913.11      746.55     68.72 o 
  -6  18   4     1183.43     1219.62     53.07 o 
  -5  18   4      225.08      158.66     22.85 o 
  -4  18   4     1606.34     1550.62     60.99 o 
  -3  18   4      317.25      235.07     25.32 o 
  -2  18   4      330.52      326.86     28.82 o 
  -1  18   4     1184.01     1169.77     46.82 o 
   0  18   4        0.35        5.13     11.70 o 
   1  18   4     3409.17     3766.12     56.02 o 
   2  18   4     1231.29     1202.93     34.18 o 
   3  18   4       19.17        0.00     13.53 o 
   4  18   4      581.20      584.68     43.40 o 
  -7  19   4      190.97      192.30     27.81 o 
  -6  19   4      860.97      670.50     48.20 o 
  -5  19   4     2953.01     2776.03     74.33 o 
  -4  19   4       64.45        2.79     15.80 o 
  -3  19   4      431.49      370.73     31.09 o 
  -2  19   4      285.73      239.02     38.11 o 
  -1  19   4      247.29      215.88     25.58 o 
   0  19   4     4510.12     4856.97     74.85 o 
   1  19   4       97.51       77.64     15.92 o 
   2  19   4      237.66      239.29     32.57 o 
   3  19   4      475.30      362.87     35.65 o 
  -6  20   4     1050.29     1082.26     52.70 o 
  -5  20   4       24.99       23.45     18.92 o 
  -4  20   4     1627.64     1579.45     55.99 o 
  -3  20   4       75.58       61.44     17.94 o 
  -2  20   4      566.92      460.42     40.02 o 
  -1  20   4     1771.79     2043.23     61.64 o 
   0  20   4       30.01       50.37     15.50 o 
   1  20   4     2231.44     2357.14     69.64 o 
   2  20   4      358.72      360.37     31.96 o 
  -5  21   4     2340.19     2284.45     70.93 o 
  -4  21   4       20.57       31.87     20.21 o 
  -3  21   4     1060.33     1082.82     50.36 o 
  -2  21   4       82.98       95.85     21.71 o 
  -1  21   4       77.17       83.64     21.39 o 
   0  21   4     2928.25     2992.17     75.79 o 
   1  21   4      257.30      298.95     42.51 o 
  -4  22   4     1590.28     1681.39     60.54 o 
  -3  22   4      161.02      186.26     28.13 o 
  -2  22   4      204.15      229.95     43.78 o 
  -1  22   4      949.89     1174.01     52.57 o 
   0  22   4        8.87        0.00     17.56 o 
 -11   1   5       60.41       61.20     30.50 o 
 -10   1   5        0.62       46.96     18.46 o 
  -9   1   5       20.55       41.59      8.82 o 
  -8   1   5       92.32       81.65      8.32 o 
  -7   1   5       61.01       46.93      5.79 o 
  -6   1   5       11.43        4.14      3.60 o 
  -5   1   5       76.19       73.17      4.64 o 
  -4   1   5     2997.79     3219.79     26.29 o 
  -3   1   5      110.68      111.35      6.01 o 
  -2   1   5      666.51      637.74     16.70 o 
  -1   1   5     5755.12     6226.70     70.51 o 
   0   1   5      133.17      122.09      9.40 o 
   1   1   5      391.76      406.11     16.96 o 
   2   1   5       60.38       76.53     10.39 o 
   3   1   5        0.24        8.45      8.45 o 
   4   1   5       62.65       66.01     11.75 o 
   5   1   5       66.27       49.88     13.90 o 
   6   1   5       17.10       45.38     13.54 o 
   7   1   5       12.68       27.72     30.27 o 
 -11   2   5        4.44       16.92     16.35 o 
 -10   2   5      367.40      391.03     33.25 o 
  -9   2   5        0.53       23.27      8.49 o 
  -8   2   5      244.33      290.61     12.85 o 
  -7   2   5        0.42        0.00      3.99 o 
  -6   2   5      181.52      175.78      7.14 o 
  -5   2   5     1611.82     1698.06     18.14 o 
  -4   2   5     2257.50     2336.62     20.70 o 
  -3   2   5     1343.63     1459.20     18.39 o 
  -2   2   5     1784.04     2032.63     29.35 o 
  -1   2   5     3924.98     3908.29     42.45 o 
   0   2   5      403.96      469.31     15.76 o 
   1   2   5      890.20     1008.93     23.80 o 
   2   2   5     1239.50     1266.01     25.65 o 
   3   2   5      124.24      143.18     13.78 o 
   4   2   5      503.85      577.33     25.87 o 
   5   2   5      180.41      302.69     26.77 o 
   6   2   5       14.31      149.05     23.09 o 
   7   2   5       51.38      172.09     24.01 o 
 -11   3   5       23.76        0.00     24.96 o 
 -10   3   5      506.62      433.16     25.41 o 
  -9   3   5      212.29      263.98     16.90 o 
  -8   3   5      141.17      116.10     11.09 o 
  -7   3   5     1377.02     1404.20     22.29 o 
  -6   3   5        1.62        0.00      3.30 o 
  -5   3   5     3912.48     4252.55     31.77 o 
  -4   3   5     2395.84     2350.88     19.78 o 
  -3   3   5     1149.43     1219.64     16.66 o 
  -2   3   5     4259.17     4209.77     42.59 o 
  -1   3   5     2285.37     2381.48     26.10 o 
   0   3   5       21.35       22.68      6.26 o 
   1   3   5     2919.43     3207.27     44.87 o 
   2   3   5       28.59       25.37      7.38 o 
   3   3   5     1003.08     1084.99     30.06 o 
   4   3   5        2.11        0.00      9.95 o 
   5   3   5       47.88       53.15     15.31 o 
   6   3   5       32.89       61.26     15.80 o 
   7   3   5       58.01      226.36     46.23 o 
 -11   4   5       36.22       43.35     18.24 o 
 -10   4   5      235.31      212.85     17.51 o 
  -9   4   5       24.49        8.75      8.22 o 
  -8   4   5      566.30      535.97     19.82 o 
  -7   4   5      196.74      173.64      9.58 o 
  -6   4   5       10.08       27.37      5.44 o 
  -5   4   5     2387.02     2516.90     47.30 o 
  -4   4   5        6.86        1.78      7.61 o 
  -3   4   5     1005.59     1047.39     16.11 o 
  -2   4   5     1332.91     1516.41     23.16 o 
  -1   4   5     1748.75     1755.98     21.95 o 
   0   4   5       63.07       62.51      6.06 o 
   1   4   5       59.45       38.45      6.54 o 
   2   4   5      566.77      503.55     23.66 o 
   3   4   5      275.12      330.75     17.13 o 
   4   4   5      401.16      437.89     24.74 o 
   5   4   5      271.93      431.00     29.02 o 
   6   4   5       65.51       89.84     16.52 o 
   7   4   5       18.34       40.17     30.52 o 
 -11   5   5        0.84        0.00     18.58 o 
 -10   5   5      403.67      468.51     29.11 o 
  -9   5   5      882.12      842.05     27.17 o 
  -8   5   5      187.97      169.58     12.89 o 
  -7   5   5     2603.04     2693.24     51.79 o 
  -6   5   5      651.03      691.27     14.74 o 
  -5   5   5      783.26      781.99     20.85 o 
  -4   5   5     8362.94     8702.38     81.30 o 
  -3   5   5     1032.28     1093.52     16.84 o 
  -2   5   5    10818.66    11306.75     70.46 o 
  -1   5   5     2179.52     2105.91     24.75 o 
   0   5   5      586.93      690.07     13.13 o 
   1   5   5     1185.65     1101.20     25.73 o 
   2   5   5      172.77      189.63     14.62 o 
   3   5   5      110.63       96.99     12.52 o 
   4   5   5      117.89      114.20     25.54 o 
   5   5   5       56.54      105.38     13.68 o 
   6   5   5        0.20       13.95     19.56 o 
 -11   6   5       14.77        0.00     22.44 o 
 -10   6   5      226.75      230.42     21.41 o 
  -9   6   5      179.40      147.74     14.54 o 
  -8   6   5      253.23      250.07     15.47 o 
  -7   6   5       25.06       26.04      7.26 o 
  -6   6   5      371.77      373.86     18.30 o 
  -5   6   5        7.36        0.00     13.70 o 
  -4   6   5      476.22      542.65     17.45 o 
  -3   6   5     5145.56     5597.73     47.55 o 
  -2   6   5       92.33      104.20      6.19 o 
  -1   6   5     3341.12     3392.37     70.13 o 
   0   6   5      838.72      847.12     14.37 o 
   1   6   5       11.01       15.65      6.01 o 
   2   6   5      357.95      292.92     22.47 o 
   3   6   5       11.62        0.00      7.64 o 
   4   6   5      135.64      170.87     27.04 o 
   5   6   5       12.50        0.00      9.75 o 
   6   6   5       22.20       48.69     14.84 o 
 -11   7   5        4.65        0.00     12.37 o 
 -10   7   5       12.61        2.86     12.97 o 
  -9   7   5       49.28       37.77      9.12 o 
  -8   7   5      246.27      244.48     16.20 o 
  -7   7   5      457.00      511.37     22.53 o 
  -6   7   5      161.63      113.28     12.17 o 
  -5   7   5      201.77      172.66     13.71 o 
  -4   7   5        1.91        0.00      4.20 o 
  -3   7   5     1467.67     1477.35     16.90 o 
  -2   7   5        6.22        4.86      3.55 o 
  -1   7   5     1171.78     1312.92     20.20 o 
   0   7   5       25.76        0.00      9.14 o 
   1   7   5        0.20        0.00      5.93 o 
   2   7   5        0.39        8.31      7.05 o 
   3   7   5        7.05        9.37      8.12 o 
   4   7   5      619.92      693.28     29.08 o 
   5   7   5      127.30      134.88     21.99 o 
   6   7   5        7.98       48.67     17.13 o 
 -11   8   5        7.22       32.72     14.67 o 
 -10   8   5       26.32        0.00     18.02 o 
  -9   8   5        1.26       17.06     11.26 o 
  -8   8   5       30.80        0.00      8.18 o 
  -7   8   5       65.72       50.16     11.71 o 
  -6   8   5      232.04      276.51     17.73 o 
  -5   8   5      500.97      523.97     20.57 o 
  -4   8   5       73.67       54.14      5.18 o 
  -3   8   5        0.01        0.00      3.33 o 
  -2   8   5      381.37      420.08     11.21 o 
  -1   8   5       10.51       26.32      5.10 o 
   0   8   5      478.99      475.23     18.28 o 
   1   8   5      356.97      325.63     18.02 o 
   2   8   5       10.49        3.82      7.37 o 
   3   8   5     1018.26     1007.24     30.42 o 
   4   8   5      152.45      122.75     15.37 o 
   5   8   5        0.00       21.69     19.59 o 
   6   8   5        1.18        0.00      9.53 o 
 -11   9   5      130.43      112.51     19.44 o 
 -10   9   5        1.79       50.61     27.10 o 
  -9   9   5       15.11        5.71     19.90 o 
  -8   9   5      549.11      580.48     34.16 o 
  -7   9   5      447.57      430.77     22.97 o 
  -6   9   5        0.15        0.00      6.94 o 
  -5   9   5      563.07      562.08     22.04 o 
  -4   9   5      180.62      215.34     14.57 o 
  -3   9   5     1606.54     1470.18     19.16 o 
  -2   9   5     1492.30     1453.08     20.74 o 
  -1   9   5        2.21       23.83      7.16 o 
   0   9   5      610.50      646.42     21.33 o 
   1   9   5       17.77        0.00      6.37 o 
   2   9   5      536.41      460.35     21.94 o 
   3   9   5       13.10        0.00      8.41 o 
   4   9   5       64.34       37.39     12.46 o 
   5   9   5       36.88       67.11     16.85 o 
   6   9   5      152.32       24.78     16.22 o 
 -11  10   5       28.48       39.87     19.05 o 
 -10  10   5       14.68       23.15     18.11 o 
  -9  10   5       70.15       97.79     15.01 o 
  -8  10   5     1097.37     1110.61     40.93 o 
  -7  10   5      226.67      286.79     20.16 o 
  -6  10   5      173.13      144.43     14.77 o 
  -5  10   5      401.24      458.16     23.93 o 
  -4  10   5      227.49      213.70     15.28 o 
  -3  10   5        0.24        0.00      5.16 o 
  -2  10   5        4.08       11.43      6.69 o 
  -1  10   5      206.70      213.82     11.91 o 
   0  10   5      267.23      270.79     15.80 o 
   1  10   5      581.44      547.25     22.09 o 
   2  10   5      736.77      736.92     26.84 o 
   3  10   5      122.94      128.90     15.77 o 
   4  10   5        8.95       13.91     12.24 o 
   5  10   5        7.07       17.20     12.26 o 
   6  10   5        3.19       21.29     13.46 o 
 -10  11   5      127.86      109.46     18.29 o 
  -9  11   5        0.63       35.33     13.67 o 
  -8  11   5      158.31      206.23     18.22 o 
  -7  11   5     1815.39     1940.54     44.31 o 
  -6  11   5      187.49      151.17     15.83 o 
  -5  11   5     1042.47     1017.08     30.76 o 
  -4  11   5     1270.22     1381.92     32.00 o 
  -3  11   5     1284.19     1197.26     23.21 o 
  -2  11   5     3969.28     3893.83     38.49 o 
  -1  11   5      360.89      370.42     15.17 o 
   0  11   5       36.20       18.89      8.25 o 
   1  11   5     2306.57     2231.52     41.68 o 
   2  11   5       65.40       66.15     11.75 o 
   3  11   5       27.43        1.36      9.61 o 
   4  11   5        1.06        0.00     10.96 o 
   5  11   5       33.23        9.12     11.31 o 
 -10  12   5        9.91       52.38     21.77 o 
  -9  12   5       41.61        3.58     18.99 o 
  -8  12   5       13.47       50.24     12.45 o 
  -7  12   5       47.89       50.34     13.07 o 
  -6  12   5       57.00       62.61     12.53 o 
  -5  12   5       22.81       98.46     12.48 o 
  -4  12   5      433.79      413.49     23.07 o 
  -3  12   5      125.43      129.60      9.85 o 
  -2  12   5      755.48      913.00     24.85 o 
  -1  12   5      333.97      382.48     16.01 o 
   0  12   5       46.82       71.13      9.47 o 
   1  12   5      180.02      198.56     17.96 o 
   2  12   5      729.94      739.16     33.30 o 
   3  12   5        8.44        0.00      9.46 o 
   4  12   5       84.94       73.71     14.80 o 
   5  12   5      248.26      218.84     21.82 o 
 -10  13   5       96.42      178.15     28.63 o 
  -9  13   5        0.17        9.27     14.81 o 
  -8  13   5       37.03       50.04     12.45 o 
  -7  13   5       61.02       52.80     14.03 o 
  -6  13   5        5.53       12.86      8.64 o 
  -5  13   5       25.94       18.31      8.47 o 
  -4  13   5       38.88       44.38      9.00 o 
  -3  13   5      112.32       92.80     15.69 o 
  -2  13   5      892.96      875.07     27.65 o 
  -1  13   5      309.91      368.73     16.56 o 
   0  13   5       36.05       43.21      8.71 o 
   1  13   5      203.62      134.18     13.44 o 
   2  13   5        4.54       11.51     10.25 o 
   3  13   5       18.15       14.36     11.20 o 
   4  13   5        0.43        6.11     11.90 o 
   5  13   5       31.75       33.51     15.45 o 
  -9  14   5       38.00       41.65     17.83 o 
  -8  14   5        7.34        0.00     11.54 o 
  -7  14   5       31.26       16.70     12.58 o 
  -6  14   5      906.15      847.56     39.76 o 
  -5  14   5       13.77        8.21     14.35 o 
  -4  14   5      244.14      253.03     23.58 o 
  -3  14   5        1.43       10.53     11.26 o 
  -2  14   5       22.09        7.49      8.45 o 
  -1  14   5        7.80       38.67      9.66 o 
   0  14   5      192.73      233.07     15.11 o 
   1  14   5     1543.12     1482.45     32.59 o 
   2  14   5      118.84       84.62     15.47 o 
   3  14   5       76.96       92.17     15.95 o 
   4  14   5       17.05        8.10     13.02 o 
   5  14   5       12.53        0.00     25.82 o 
  -9  15   5        2.06        0.00     37.98 o 
  -8  15   5      146.18       90.04     18.24 o 
  -7  15   5       47.24       37.77     18.51 o 
  -6  15   5     1653.28     1704.23     53.09 o 
  -5  15   5      859.88      848.50     40.22 o 
  -4  15   5       89.57      102.97     17.29 o 
  -3  15   5      356.51      292.30     25.66 o 
  -2  15   5        6.08       28.33     11.77 o 
  -1  15   5      364.85      393.68     21.57 o 
   0  15   5      208.31      124.94     13.30 o 
   1  15   5       35.61       47.06     10.91 o 
   2  15   5       12.02        0.00     10.14 o 
   3  15   5        3.30       47.19     14.13 o 
   4  15   5       52.89       58.66     14.97 o 
  -9  16   5        0.41        0.00     27.18 o 
  -8  16   5        7.83       13.69     17.75 o 
  -7  16   5        8.88       60.90     17.50 o 
  -6  16   5      131.50      141.21     21.69 o 
  -5  16   5      697.15      643.73     36.89 o 
  -4  16   5      346.59      362.04     28.83 o 
  -3  16   5      338.32      336.27     27.60 o 
  -2  16   5       54.94       94.53     17.81 o 
  -1  16   5      167.92      176.83     18.45 o 
   0  16   5      132.59       90.51     14.68 o 
   1  16   5      811.85      818.73     27.32 o 
   2  16   5       30.45       20.64     10.76 o 
   3  16   5       11.82        0.99     12.42 o 
   4  16   5       56.89       22.30     16.33 o 
  -8  17   5        0.69        0.00     18.47 o 
  -7  17   5      106.14      109.15     21.23 o 
  -6  17   5      576.64      525.05     36.81 o 
  -5  17   5       12.76        3.86     15.06 o 
  -4  17   5      422.42      362.49     29.39 o 
  -3  17   5       12.95       21.52     12.93 o 
  -2  17   5      153.20      117.11     18.55 o 
  -1  17   5       41.43       10.81     10.75 o 
   0  17   5        1.68       14.32     11.12 o 
   1  17   5       57.52       35.83     13.55 o 
   2  17   5        3.42        8.82     11.04 o 
   3  17   5      147.88      204.37     22.73 o 
  -8  18   5        9.50        0.00     18.31 o 
  -7  18   5       71.13      105.51     19.91 o 
  -6  18   5        7.74        0.00     29.37 o 
  -5  18   5      399.39      279.40     39.98 o 
  -4  18   5        0.22        5.49     13.30 o 
  -3  18   5       19.08        0.00     12.14 o 
  -2  18   5       31.04       27.80     15.00 o 
  -1  18   5        8.51       56.46     33.68 o 
   0  18   5        0.16        0.00     11.48 o 
   1  18   5      386.40      417.68     27.02 o 
   2  18   5        0.33       34.66     17.92 o 
   3  18   5        0.57        0.00     12.61 o 
  -7  19   5       11.63        0.00     17.82 o 
  -6  19   5      122.53      105.97     23.20 o 
  -5  19   5        7.55        0.00     27.31 o 
  -4  19   5      190.21      269.50     28.25 o 
  -3  19   5        0.40       11.01     13.78 o 
  -2  19   5       99.67       83.47     19.84 o 
  -1  19   5       11.01       69.38     24.89 o 
   0  19   5        1.00        0.00     18.44 o 
   1  19   5       48.88       72.61     16.34 o 
   2  19   5        2.13        0.00     11.92 o 
  -6  20   5        0.11        0.00     16.13 o 
  -5  20   5       97.47       91.05     22.50 o 
  -4  20   5       17.57       16.99     16.77 o 
  -3  20   5       20.70        0.00     15.29 o 
  -2  20   5       27.10       28.51     20.01 o 
  -1  20   5      185.30       23.19     32.41 o 
   0  20   5        2.44        0.00     17.33 o 
   1  20   5        9.26       10.13     13.57 o 
  -5  21   5       74.96       10.60     20.07 o 
  -4  21   5        7.28       40.91     19.89 o 
  -3  21   5      279.03      242.79     37.88 o 
  -2  21   5       25.04        0.00     15.82 o 
  -1  21   5       89.46      106.79     23.97 o 
   0  21   5       18.96        0.00     36.45 o 
  -4  22   5       25.09       35.29     18.90 o 
  -3  22   5       15.27       83.74     21.91 o 
  -2  22   5      263.50      261.51     32.26 o 
  -1  22   5       73.16       97.10     28.26 o 
 -11   0   6       87.65      149.79     31.03 o 
 -10   0   6     2072.12     2260.44     86.07 o 
  -9   0   6     3885.32     3934.12     70.82 o 
  -8   0   6     3721.36     3348.37     61.04 o 
  -7   0   6     3894.06     4122.96     64.90 o 
  -6   0   6     1562.66     1592.30     26.55 o 
  -5   0   6    14821.85    14777.02    114.97 o 
  -4   0   6    25771.18    25909.01    218.44 o 
  -3   0   6     3823.99     4118.68     70.97 o 
  -2   0   6     1377.23     1128.59     35.60 o 
  -1   0   6      267.50      271.55     21.70 o 
   0   0   6     3208.46     3102.74     73.78 o 
   1   0   6    18413.36    17688.22    256.36 o 
   2   0   6       82.73      111.24     20.95 o 
   3   0   6     1830.03     1655.17     66.66 o 
   4   0   6      238.89      237.41     36.12 o 
   6   0   6     1869.39     1875.31     84.80 o 
 -12   1   6      966.05      922.50     70.52 o 
 -11   1   6     2297.64     2605.24     69.40 o 
 -10   1   6     1112.66     1067.20     33.65 o 
  -9   1   6     2623.01     2611.44     48.09 o 
  -8   1   6     1478.85     1564.89     24.66 o 
  -7   1   6     3629.36     3645.62     48.97 o 
  -6   1   6    11483.62    11621.96     68.56 o 
  -5   1   6     5713.59     5705.53     41.36 o 
  -4   1   6     7883.61     8350.28     54.78 o 
  -3   1   6     8063.69     7796.44     79.61 o 
  -2   1   6        2.79        0.00      4.78 o 
  -1   1   6      878.18      798.49     23.25 o 
   0   1   6     9978.84    10308.51    115.42 o 
   1   1   6     2605.02     2733.46     53.46 o 
   2   1   6    14074.51    13376.64    125.96 o 
   3   1   6      785.18      811.58     29.77 o 
   4   1   6      229.94      351.69     23.09 o 
   5   1   6      877.02     1023.17     38.58 o 
   6   1   6        1.86       79.04     20.33 o 
 -12   2   6      255.63      329.24     47.36 o 
 -11   2   6      247.25      124.14     28.30 o 
 -10   2   6     2062.21     2207.77     47.65 o 
  -9   2   6     2606.37     2566.13     48.37 o 
  -8   2   6     1978.27     1982.67     28.12 o 
  -7   2   6     7907.92     8030.73     70.41 o 
  -6   2   6      697.13      663.85     11.79 o 
  -5   2   6    14757.90    14904.26     87.16 o 
  -4   2   6    11847.16    12071.63     73.04 o 
  -3   2   6      987.40     1222.37     20.57 o 
  -2   2   6     5167.32     5107.69     61.81 o 
  -1   2   6       30.11       49.53      8.90 o 
   0   2   6    10567.87    10546.93     96.14 o 
   1   2   6    12910.19    12599.18    114.28 o 
   2   2   6      280.83      307.32     18.64 o 
   3   2   6     2311.95     2221.43     47.99 o 
   4   2   6      743.50      890.96     31.36 o 
   5   2   6      194.88      193.33     25.37 o 
   6   2   6     1279.46     1455.44     52.93 o 
 -12   3   6      644.31      706.32     61.30 o 
 -11   3   6     1626.81     1741.77     45.96 o 
 -10   3   6      309.87      307.35     28.06 o 
  -9   3   6     2178.43     2275.93     38.49 o 
  -8   3   6     1959.92     1827.97     31.99 o 
  -7   3   6     1945.57     1828.91     25.21 o 
  -6   3   6    13405.80    13549.20     81.82 o 
  -5   3   6     4257.20     4359.58     32.75 o 
  -4   3   6     4332.11     4195.71     32.58 o 
  -3   3   6     7668.95     7441.31     90.74 o 
  -2   3   6       15.16        0.00      4.35 o 
  -1   3   6    12945.62    12824.18    129.87 o 
   0   3   6    15136.35    15019.13    143.33 o 
   1   3   6     2653.55     2875.15     45.20 o 
   2   3   6     5983.64     5902.52     73.43 o 
   3   3   6      398.09      491.63     24.84 o 
   4   3   6     1353.75     1262.01     36.36 o 
   5   3   6     1457.49     1560.79     74.31 o 
   6   3   6        0.65       93.13     15.19 o 
 -12   4   6      681.43      617.86     59.65 o 
 -11   4   6      450.88      447.52     34.11 o 
 -10   4   6     2148.33     2221.56     48.81 o 
  -9   4   6      797.17      792.50     24.92 o 
  -8   4   6     1201.67     1267.46     27.48 o 
  -7   4   6     5174.74     4876.76     60.54 o 
  -6   4   6      233.68      262.05      9.98 o 
  -5   4   6    10992.91    10823.71     77.60 o 
  -4   4   6     7421.30     7593.64     50.34 o 
  -3   4   6      403.64      362.54     11.41 o 
  -2   4   6    20901.80    21267.37    155.44 o 
  -1   4   6     4215.62     4239.40     40.44 o 
   0   4   6     4239.40     4071.71     47.57 o 
   1   4   6     8872.06     8705.07     89.37 o 
   2   4   6        1.18        0.00      6.27 o 
   3   4   6     2413.30     2351.02     47.02 o 
   4   4   6     1537.28     1525.52     40.80 o 
   5   4   6      336.46      469.91     28.57 o 
   6   4   6     1411.22     1574.94     86.43 o 
 -12   5   6      352.14      337.18     34.75 o 
 -11   5   6     1699.51     1787.32     59.95 o 
 -10   5   6        1.55       26.87     10.20 o 
  -9   5   6     2884.09     2790.22     44.58 o 
  -8   5   6     2657.47     2545.32     39.87 o 
  -7   5   6      223.02      215.68     22.73 o 
  -6   5   6    11040.57    10053.80    282.50 o 
  -5   5   6     1496.26     1525.66     39.34 o 
  -4   5   6    10803.21    10766.21     77.44 o 
  -3   5   6    16180.62    16293.58    109.42 o 
  -2   5   6      198.54      199.30     22.94 o 
  -1   5   6    13210.77    12894.77     90.77 o 
   0   5   6     7082.93     6972.73     73.38 o 
   1   5   6     1819.39     1748.33     35.39 o 
   2   5   6     2792.29     2836.03     48.68 o 
   3   5   6      450.44      509.08     25.23 o 
   4   5   6     1410.04     1476.37     40.23 o 
   5   5   6     1719.59     1878.67     68.80 o 
   6   5   6       16.15      106.18     25.22 o 
 -11   6   6      443.70      526.63     37.61 o 
 -10   6   6     2627.97     2624.27     46.46 o 
  -9   6   6        5.79        0.00      8.33 o 
  -8   6   6     1182.62     1205.38     33.93 o 
  -7   6   6     7971.37     7693.59     86.06 o 
  -6   6   6      447.88      424.82     18.82 o 
  -5   6   6     4411.76     4357.59     55.08 o 
  -4   6   6        4.90       19.91      4.04 o 
  -3   6   6       41.70       67.65      7.00 o 
  -2   6   6    18339.46    18439.55    120.12 o 
  -1   6   6     4619.12     4401.76     42.26 o 
   0   6   6     3031.84     2870.34     58.79 o 
   1   6   6     1691.99     1687.11     46.52 o 
   2   6   6       42.51       64.60     10.37 o 
   3   6   6     2180.55     2159.25     50.92 o 
   4   6   6     3817.09     3519.54    111.20 o 
   5   6   6     1008.12      966.40     42.93 o 
   6   6   6     1133.26     1193.67     92.52 o 
 -11   7   6     1327.24     1328.91     43.19 o 
 -10   7   6      184.14      154.84     18.99 o 
  -9   7   6     1719.73     1920.26     38.05 o 
  -8   7   6     4068.96     4152.83     64.26 o 
  -7   7   6      487.58      399.60     24.91 o 
  -6   7   6    16308.25    15778.95    139.59 o 
  -5   7   6      378.74      389.13     18.00 o 
  -4   7   6     2407.99     2109.19     25.90 o 
  -3   7   6    10154.68     9974.68     65.91 o 
  -2   7   6       47.95       23.63      4.71 o 
  -1   7   6    13387.25    12889.04     92.47 o 
   0   7   6     1283.39     1173.92     27.29 o 
   1   7   6      758.69      761.89     24.97 o 
   2   7   6     1457.84     1450.83     35.29 o 
   3   7   6      677.11      686.39     28.90 o 
   4   7   6     1716.85     1631.21     52.24 o 
   5   7   6     1975.95     1984.19     50.09 o 
   6   7   6       20.91       39.92     13.76 o 
 -11   8   6      187.38      233.51     22.42 o 
 -10   8   6     2429.75     2459.78     54.02 o 
  -9   8   6        1.35        0.47     14.14 o 
  -8   8   6     4912.83     4884.20     88.36 o 
  -7   8   6     7113.86     6913.65     83.86 o 
  -6   8   6      955.99      989.38     30.98 o 
  -5   8   6     4170.78     4144.02     56.53 o 
  -4   8   6       10.41       35.40      5.57 o 
  -3   8   6      830.27      769.23     14.19 o 
  -2   8   6    12256.97    11823.10     78.59 o 
  -1   8   6     4791.06     4661.12     45.46 o 
   0   8   6     1036.93     1095.49     26.89 o 
   1   8   6     1615.98     1478.35     33.64 o 
   2   8   6       35.55       32.02      9.31 o 
   3   8   6     2661.62     2700.18     52.28 o 
   4   8   6     5461.78     5282.44     79.79 o 
   5   8   6      266.74      330.08     31.23 o 
 -11   9   6      354.26      458.84     29.78 o 
 -10   9   6      186.54      283.98     24.11 o 
  -9   9   6     5158.53     4918.85     65.33 o 
  -8   9   6     3226.93     3075.22     56.04 o 
  -7   9   6       78.23       80.48     12.12 o 
  -6   9   6     7708.10     7144.27     84.21 o 
  -5   9   6      197.80      193.49     15.10 o 
  -4   9   6     3537.47     3473.43     50.79 o 
  -3   9   6    14611.61    14612.91     91.93 o 
  -2   9   6      143.50      181.34      9.33 o 
  -1   9   6     9083.05     8697.88     84.97 o 
   0   9   6     2594.04     2425.50     41.23 o 
   1   9   6      124.70      102.28     12.27 o 
   2   9   6     3708.90     3788.56     59.86 o 
   3   9   6      295.47      256.57     20.70 o 
   4   9   6     1169.07     1273.90     39.39 o 
   5   9   6     1978.91     1968.55     51.60 o 
 -11  10   6      167.40       97.52     29.93 o 
 -10  10   6     2233.08     2489.26    137.15 o 
  -9  10   6      608.06      636.99     25.86 o 
  -8  10   6     2154.95     2166.18     47.96 o 
  -7  10   6     3178.53     3071.81     54.98 o 
  -6  10   6        0.98        0.00     10.60 o 
  -5  10   6     3920.89     3735.73     55.95 o 
  -4  10   6     1763.34     1765.74     36.02 o 
  -3  10   6     1199.10     1134.17     22.20 o 
  -2  10   6    15789.63    15639.79    100.68 o 
  -1  10   6      957.11      864.09     21.34 o 
   0  10   6      287.02      290.86     17.49 o 
   1  10   6     2602.19     2699.10     47.64 o 
   2  10   6        8.07        0.00      8.62 o 
   3  10   6     2226.73     2029.51     46.16 o 
   4  10   6     2363.60     2266.12     52.06 o 
   5  10   6      265.09      219.68     23.41 o 
 -11  11   6      662.23      605.42     35.33 o 
 -10  11   6       60.59      182.62     41.65 o 
  -9  11   6     2331.48     2350.10     53.34 o 
  -8  11   6     1219.87     1202.96     36.64 o 
  -7  11   6       71.55       77.41     13.25 o 
  -6  11   6     1755.53     1689.37     49.05 o 
  -5  11   6      361.05      380.74     20.36 o 
  -4  11   6     3834.71     3607.67     54.31 o 
  -3  11   6    11670.32    11717.99     92.70 o 
  -2  11   6        2.56       28.58      7.71 o 
  -1  11   6     4673.43     4757.01     53.25 o 
   0  11   6     3058.43     3068.93     49.05 o 
   1  11   6       24.56       33.10      9.91 o 
   2  11   6     2075.12     2175.39     50.62 o 
   3  11   6       19.95        9.22     12.64 o 
   4  11   6     1310.88     1257.40     41.06 o 
   5  11   6      974.43     1126.25     36.77 o 
 -10  12   6     1224.91     1403.31     44.84 o 
  -9  12   6      517.93      613.67     35.68 o 
  -8  12   6     1215.98     1128.88     48.70 o 
  -7  12   6     2583.58     2486.45     51.33 o 
  -6  12   6      584.54      581.27     36.44 o 
  -5  12   6     1739.44     1637.01     37.83 o 
  -4  12   6     1789.67     1760.35     37.76 o 
  -3  12   6     1246.06     1155.09     29.71 o 
  -2  12   6     9689.22     9547.99     96.98 o 
  -1  12   6      764.61      741.33     22.32 o 
   0  12   6        7.27        0.00      7.15 o 
   1  12   6     3050.71     3141.26     53.47 o 
   2  12   6      190.11      160.27     17.80 o 
   3  12   6     2492.03     2449.53     52.50 o 
   4  12   6      566.62      598.55     31.94 o 
 -10  13   6      202.92      303.78     25.46 o 
  -9  13   6     2641.14     2972.62    114.85 o 
  -8  13   6      869.25     1027.17     49.62 o 
  -7  13   6       46.83       48.69     14.61 o 
  -6  13   6     2471.29     2682.35     52.35 o 
  -5  13   6     2680.86     2545.38     67.50 o 
  -4  13   6     2485.90     2616.85     48.20 o 
  -3  13   6     5493.33     5474.34     71.46 o 
  -2  13   6       90.35      123.49     18.56 o 
  -1  13   6      560.82      615.79     20.93 o 
   0  13   6     2911.48     2825.75     43.33 o 
   1  13   6     1219.12     1014.39     31.43 o 
   2  13   6     5329.31     5414.92     77.78 o 
   3  13   6       32.39       58.59     21.72 o 
   4  13   6      120.01       98.71     18.98 o 
 -10  14   6      655.90      657.98     37.22 o 
  -9  14   6      684.55      691.43     35.78 o 
  -8  14   6     1865.55     1833.82     62.34 o 
  -7  14   6     2219.72     2192.06     51.18 o 
  -6  14   6       99.02      123.62     16.78 o 
  -5  14   6     2543.10     2606.19     50.78 o 
  -4  14   6     4321.84     4381.73    106.36 o 
  -3  14   6       53.44       41.15     21.62 o 
  -2  14   6     3230.12     3445.28     54.28 o 
  -1  14   6       14.49        0.00      7.96 o 
   0  14   6      599.88      645.49     23.52 o 
   1  14   6     6290.31     6301.50     72.71 o 
   2  14   6        7.89       40.90     13.83 o 
   3  14   6     1788.89     1975.51     48.83 o 
   4  14   6      359.72      357.49     28.34 o 
  -9  15   6     1265.01     1133.14     44.69 o 
  -8  15   6      687.41      694.90     34.80 o 
  -7  15   6      668.49      608.39     39.19 o 
  -6  15   6     3061.36     2951.30     57.12 o 
  -5  15   6      973.25      989.34     33.36 o 
  -4  15   6     2330.18     2075.41     56.20 o 
  -3  15   6     3111.22     2858.83     66.48 o 
  -2  15   6       31.74        0.00     11.88 o 
  -1  15   6     1305.53     1242.30     34.91 o 
   0  15   6     2095.77     2192.33     46.56 o 
   1  15   6      582.65      566.29     24.30 o 
   2  15   6     2431.61     2464.81     52.78 o 
   3  15   6      318.88      385.28     27.50 o 
  -9  16   6      290.85      121.69     73.87 o 
  -8  16   6      720.98      796.01     45.96 o 
  -7  16   6     1018.66     1373.18    134.73 o 
  -6  16   6        8.00        5.46     11.31 o 
  -5  16   6     2617.07     2372.56     67.69 o 
  -4  16   6     1637.86     1484.33     49.30 o 
  -3  16   6       86.18       50.90     33.76 o 
  -2  16   6     1445.20     1470.26     50.69 o 
  -1  16   6      119.38       98.59     14.74 o 
   0  16   6      894.88      943.93     34.13 o 
   1  16   6     2746.89     2905.34     49.63 o 
   2  16   6       43.69       39.31     17.21 o 
   3  16   6      620.51      676.23     33.89 o 
  -8  17   6      274.05      167.71     28.16 o 
  -7  17   6      192.94      258.09     44.68 o 
  -6  17   6     2886.06     2806.59     72.84 o 
  -5  17   6      689.59      675.14     39.63 o 
  -4  17   6      719.05      526.44     35.36 o 
  -3  17   6     1033.95      983.94     93.65 o 
  -2  17   6       40.75       14.91     15.69 o 
  -1  17   6     1055.62     1115.30     46.83 o 
   0  17   6     1309.60     1190.62     37.67 o 
   1  17   6      130.72      133.54     17.79 o 
   2  17   6     1212.90     1343.29     37.20 o 
   3  17   6      165.33      254.09     21.74 o 
  -8  18   6      231.68      214.11     50.88 o 
  -7  18   6      789.14      783.50     45.05 o 
  -6  18   6        0.38       40.63     24.73 o 
  -5  18   6     2452.94     2439.43     68.08 o 
  -4  18   6     1636.16     1587.17     53.42 o 
  -3  18   6       75.54       33.79     15.90 o 
  -2  18   6      630.25      594.92     37.90 o 
  -1  18   6      326.45      333.04     31.17 o 
   0  18   6     1323.84     1362.20     41.28 o 
   1  18   6     1455.56     1490.48     44.46 o 
   2  18   6       24.02       55.44     15.71 o 
  -7  19   6      159.46      137.28     22.66 o 
  -6  19   6     2133.85     2132.80     67.25 o 
  -5  19   6      149.06      227.10     26.41 o 
  -4  19   6      325.52      330.38     31.56 o 
  -3  19   6     1056.02      943.87     46.27 o 
  -2  19   6      143.33      113.67     22.77 o 
  -1  19   6     1800.10     1761.50     58.59 o 
   0  19   6      783.62      828.08     45.27 o 
   1  19   6      195.95      216.09     23.21 o 
  -6  20   6       28.38       15.86     18.07 o 
  -5  20   6     1214.40     1319.84     55.88 o 
  -4  20   6      590.83      572.07     40.75 o 
  -3  20   6       20.16        0.00     25.70 o 
  -2  20   6     1630.15     1511.22     55.57 o 
  -1  20   6      221.93      249.53     30.51 o 
   0  20   6     1306.34     1282.46     55.75 o 
  -5  21   6      268.53      257.62     32.04 o 
  -4  21   6      148.84      158.70     25.49 o 
  -3  21   6     1022.76      907.27     49.36 o 
  -2  21   6       10.20       62.65     29.66 o 
  -1  21   6     1461.94     1629.84     62.80 o 
 -12   1   7        0.08        0.00     18.55 o 
 -11   1   7        4.24       22.33     16.91 o 
 -10   1   7       87.82      107.61     18.36 o 
  -9   1   7        5.25       25.00      8.74 o 
  -8   1   7      606.59      623.03     20.24 o 
  -7   1   7       62.69       50.64      5.64 o 
  -6   1   7      454.05      545.43     11.24 o 
  -5   1   7      459.08      411.93     10.40 o 
  -4   1   7      306.03      356.45     14.33 o 
  -3   1   7      257.91      305.59     14.98 o 
  -2   1   7      251.44      274.95     15.87 o 
  -1   1   7       77.90      105.22     12.35 o 
   0   1   7       28.56       14.13      8.67 o 
   1   1   7      184.01      230.49     16.75 o 
   2   1   7        5.37       17.46     13.38 o 
   3   1   7       22.89        0.00      9.04 o 
   4   1   7        3.66        0.00     11.06 o 
   5   1   7        5.02       18.68     14.12 o 
 -12   2   7      174.85       67.56     54.20 o 
 -11   2   7       91.60       45.34     18.91 o 
 -10   2   7       37.97       49.33     11.54 o 
  -9   2   7        1.28       38.53      8.82 o 
  -8   2   7       61.31       55.70      8.27 o 
  -7   2   7     1137.59     1124.85     19.51 o 
  -6   2   7      130.38      118.02      6.71 o 
  -5   2   7      543.95      592.39     11.68 o 
  -4   2   7      800.17      887.92     16.50 o 
  -3   2   7       53.38       40.99      6.42 o 
  -2   2   7      223.76      260.82     15.86 o 
  -1   2   7      213.90      214.98     17.01 o 
   0   2   7       42.68       55.60     11.41 o 
   1   2   7      156.25      165.89     16.96 o 
   2   2   7      285.07      268.59     19.72 o 
   3   2   7       69.37       43.46     16.73 o 
   4   2   7       27.33       63.51     12.55 o 
   5   2   7        2.24        0.00     16.39 o 
 -12   3   7        0.92       47.44     33.57 o 
 -11   3   7      232.96      187.00     26.63 o 
 -10   3   7       85.45       76.42     14.19 o 
  -9   3   7        0.35       13.27      7.11 o 
  -8   3   7     1295.67     1355.30     54.56 o 
  -7   3   7      197.47      254.51     13.53 o 
  -6   3   7      558.46      534.89     17.19 o 
  -5   3   7      357.80      357.72     11.93 o 
  -4   3   7      452.05      431.76     12.16 o 
  -3   3   7      206.00      238.12     11.40 o 
  -2   3   7      706.75      687.05     18.26 o 
  -1   3   7      526.62      537.83     25.80 o 
   0   3   7      562.89      568.25     21.56 o 
   1   3   7      308.77      347.78     19.50 o 
   2   3   7       16.22       19.95      7.26 o 
   3   3   7       79.66      100.19     13.96 o 
   4   3   7      208.86      219.35     20.36 o 
   5   3   7        0.65        0.00     10.79 o 
 -12   4   7        0.77        0.00     22.07 o 
 -11   4   7      172.62      198.74     22.88 o 
 -10   4   7      295.44      309.37     22.39 o 
  -9   4   7       59.19      113.54     11.64 o 
  -8   4   7        3.94        0.00      5.88 o 
  -7   4   7     2494.65     2481.65     41.15 o 
  -6   4   7      928.36      969.92     24.41 o 
  -5   4   7      292.21      289.75      7.86 o 
  -4   4   7      995.04     1036.27     20.05 o 
  -3   4   7      195.30      284.99     12.82 o 
  -2   4   7     1296.69     1317.22     40.18 o 
  -1   4   7      135.88      168.36      9.10 o 
   0   4   7       66.44      100.20     10.82 o 
   1   4   7      518.43      490.28     22.26 o 
   2   4   7        2.38        0.13      8.46 o 
   3   4   7      532.93      495.13     49.04 o 
   4   4   7        7.39       42.56     14.03 o 
   5   4   7        1.47       30.54     13.66 o 
 -12   5   7        0.15       49.39     27.69 o 
 -11   5   7      176.57       97.75     36.56 o 
 -10   5   7      126.44      124.94     13.83 o 
  -9   5   7       53.71       36.61      8.90 o 
  -8   5   7     1337.37     1324.05     28.46 o 
  -7   5   7      753.83      762.69     23.98 o 
  -6   5   7      686.14      736.43     22.02 o 
  -5   5   7     1276.79     1251.08     18.70 o 
  -4   5   7        1.87        6.56      5.29 o 
  -3   5   7      176.97      218.49     10.53 o 
  -2   5   7       74.51      133.69     10.30 o 
  -1   5   7      534.00      488.72     14.19 o 
   0   5   7      173.42      189.43     14.48 o 
   1   5   7       95.09       61.62     11.52 o 
   2   5   7       22.06       21.18      8.63 o 
   3   5   7      164.46      177.16     18.01 o 
   4   5   7      189.83      133.15     18.85 o 
   5   5   7        4.70       95.94     21.72 o 
 -12   6   7        0.34        0.00     16.73 o 
 -11   6   7        3.53        0.00     12.82 o 
 -10   6   7      101.01       54.67     16.71 o 
  -9   6   7       60.91       23.62     17.01 o 
  -8   6   7       42.51       68.81      9.72 o 
  -7   6   7       16.49       18.45      7.96 o 
  -6   6   7      219.44      258.09     15.71 o 
  -5   6   7      225.67      226.16     14.31 o 
  -4   6   7      478.04      473.10     13.58 o 
  -3   6   7      570.59      642.39     15.87 o 
  -2   6   7     2968.19     2990.84     34.06 o 
  -1   6   7      648.52      624.74     26.92 o 
   0   6   7       11.42       21.10      7.83 o 
   1   6   7      318.50      321.97     19.23 o 
   2   6   7       34.87       15.83     10.10 o 
   3   6   7      682.43      673.06     30.34 o 
   4   6   7      110.89       77.79     19.28 o 
   5   6   7       10.60      129.02     61.01 o 
 -12   7   7        3.07        0.00     17.70 o 
 -11   7   7       20.11        0.00     17.78 o 
 -10   7   7        6.71        3.22      9.44 o 
  -9   7   7       15.41       35.25     13.65 o 
  -8   7   7      138.12      185.83     15.75 o 
  -7   7   7       18.31       16.00      8.10 o 
  -6   7   7       64.25       78.07     10.32 o 
  -5   7   7       67.66      110.56     10.57 o 
  -4   7   7       14.09        9.78      5.80 o 
  -3   7   7      320.27      320.06     12.80 o 
  -2   7   7      162.59      143.34      9.08 o 
  -1   7   7       82.08       64.45      9.36 o 
   0   7   7       13.63       14.54      7.35 o 
   1   7   7      280.88      206.27     18.43 o 
   2   7   7       41.16       28.53     11.12 o 
   3   7   7      108.17      125.36     16.86 o 
   4   7   7      110.53      136.11     19.25 o 
   5   7   7       17.66       96.27     20.16 o 
 -11   8   7        2.70        0.00     14.50 o 
 -10   8   7       82.23       76.51     17.21 o 
  -9   8   7      108.26      141.84     13.57 o 
  -8   8   7      356.57      374.87     21.92 o 
  -7   8   7       41.03       30.87     10.68 o 
  -6   8   7     1173.51     1174.75     30.28 o 
  -5   8   7      272.36      297.24     24.06 o 
  -4   8   7      319.73      379.15     13.40 o 
  -3   8   7      799.06      808.36     15.81 o 
  -2   8   7       13.06       25.74      5.35 o 
  -1   8   7      306.96      296.13     16.44 o 
   0   8   7        7.55       15.95      8.19 o 
   1   8   7       45.32       67.63     11.10 o 
   2   8   7       22.32       23.68     10.02 o 
   3   8   7        0.03        0.00     10.58 o 
   4   8   7        7.16        0.00     14.89 o 
   5   8   7        3.61        0.00     14.42 o 
 -11   9   7        3.09        0.00     14.54 o 
 -10   9   7       23.75        0.00     10.10 o 
  -9   9   7      761.40      678.22     26.33 o 
  -8   9   7       10.73        0.00      9.67 o 
  -7   9   7      109.99       66.65     13.78 o 
  -6   9   7       60.96       67.51     10.77 o 
  -5   9   7      449.14      424.76     20.48 o 
  -4   9   7      926.00      930.48     26.17 o 
  -3   9   7       46.42       47.83      7.21 o 
  -2   9   7      114.47      128.53      8.41 o 
  -1   9   7       10.99       24.65      9.83 o 
   0   9   7        1.08        0.00      7.27 o 
   1   9   7      153.94      146.00     15.79 o 
   2   9   7        8.99       13.73      9.38 o 
   3   9   7        9.98       36.58     12.84 o 
   4   9   7        4.74       59.36     19.53 o 
 -11  10   7       79.97       20.04     17.75 o 
 -10  10   7       61.71       89.22     20.97 o 
  -9  10   7      201.79      128.77     16.31 o 
  -8  10   7     1895.17     1817.25     43.49 o 
  -7  10   7      136.97      102.86     14.34 o 
  -6  10   7      114.87      106.13     13.28 o 
  -5  10   7        1.90        0.00      8.63 o 
  -4  10   7      117.45      135.26     13.61 o 
  -3  10   7     1152.05     1246.03     27.50 o 
  -2  10   7      373.64      418.13     19.88 o 
  -1  10   7      130.09      106.98     12.25 o 
   0  10   7        0.58        3.72      8.08 o 
   1  10   7      344.07      290.69     20.11 o 
   2  10   7      347.03      352.02     22.88 o 
   3  10   7        0.06        0.00     11.51 o 
   4  10   7      115.90       75.62     16.96 o 
 -11  11   7       73.08       73.49     17.56 o 
 -10  11   7       74.36      134.99     45.39 o 
  -9  11   7        1.29       18.22     11.04 o 
  -8  11   7      559.82      529.16     46.49 o 
  -7  11   7      180.01      219.16     22.59 o 
  -6  11   7      298.23      259.40     18.86 o 
  -5  11   7      155.41      167.62     15.37 o 
  -4  11   7        4.53        2.21     11.76 o 
  -3  11   7       20.94       25.48     10.72 o 
  -2  11   7      366.75      387.80     19.37 o 
  -1  11   7      727.98      753.31     22.67 o 
   0  11   7        4.32        7.66      8.24 o 
   1  11   7       77.19       73.66     13.86 o 
   2  11   7       33.34        0.00     10.60 o 
   3  11   7       45.73       57.98     15.72 o 
   4  11   7       33.92       53.23     15.26 o 
 -11  12   7        8.20       49.03     17.46 o 
 -10  12   7      430.86      462.22     48.69 o 
  -9  12   7       75.27       31.90     19.91 o 
  -8  12   7       37.23       26.81     20.48 o 
  -7  12   7      628.67      604.73     28.24 o 
  -6  12   7       74.33       53.24     11.63 o 
  -5  12   7      301.83      309.68     20.40 o 
  -4  12   7      335.90      289.20     18.41 o 
  -3  12   7      714.39      653.99     24.77 o 
  -2  12   7        0.16        7.58      9.24 o 
  -1  12   7       68.13       99.70     11.11 o 
   0  12   7        1.86        0.00      9.09 o 
   1  12   7        0.27        0.00     16.44 o 
   2  12   7        5.92        0.64     10.97 o 
   3  12   7      216.45      177.47     20.29 o 
   4  12   7      133.56      130.27     20.12 o 
 -10  13   7        8.01        6.37     13.08 o 
  -9  13   7       27.50       52.26     18.02 o 
  -8  13   7      430.65      324.93     25.41 o 
  -7  13   7      310.84      232.09     20.04 o 
  -6  13   7        1.76        0.00      7.69 o 
  -5  13   7       51.43       11.20     12.59 o 
  -4  13   7       37.55       26.13     10.10 o 
  -3  13   7      648.47      624.98     25.69 o 
  -2  13   7      342.69      294.83     19.19 o 
  -1  13   7       55.71       62.32     11.69 o 
   0  13   7        4.73        0.00      9.11 o 
   1  13   7      189.36      223.43     25.08 o 
   2  13   7        0.33        0.00     10.69 o 
   3  13   7       99.73      102.77     18.51 o 
 -10  14   7      191.58      180.13     21.01 o 
  -9  14   7        0.01       39.31     14.31 o 
  -8  14   7        0.01        0.00     18.32 o 
  -7  14   7        3.89        0.00      8.34 o 
  -6  14   7       41.64        0.00     10.06 o 
  -5  14   7     1093.35     1091.02     33.58 o 
  -4  14   7      364.01      360.74     21.56 o 
  -3  14   7      116.64        8.62     38.98 o 
  -2  14   7        6.03        0.00      9.87 o 
  -1  14   7      584.29      566.95     26.28 o 
   0  14   7      104.61      149.74     14.72 o 
   1  14   7       42.86       45.85     13.43 o 
   2  14   7        6.69        0.00     12.56 o 
   3  14   7       19.44        0.00     19.86 o 
  -9  15   7      199.37      252.64     25.13 o 
  -8  15   7        1.98       12.21     11.84 o 
  -7  15   7      214.58      147.30     18.81 o 
  -6  15   7      192.61      245.56     29.48 o 
  -5  15   7       53.38       53.64     12.26 o 
  -4  15   7      464.70      482.87     32.39 o 
  -3  15   7      620.47      573.59     46.67 o 
  -2  15   7        0.02       10.76     12.80 o 
  -1  15   7      181.65      170.32     16.15 o 
   0  15   7       10.36       23.47     12.22 o 
   1  15   7      311.82      271.96     29.50 o 
   2  15   7      239.91      221.49     22.10 o 
   3  15   7       31.48        9.52     18.75 o 
  -9  16   7       49.71       75.42     17.09 o 
  -8  16   7        1.74       34.01     15.86 o 
  -7  16   7       61.90       61.64     13.84 o 
  -6  16   7      669.89      630.54     30.44 o 
  -5  16   7      320.32      318.80     28.71 o 
  -4  16   7       27.63       30.89     14.83 o 
  -3  16   7      287.07      281.69     28.03 o 
  -2  16   7      108.22       99.64     18.54 o 
  -1  16   7      457.36      456.74     26.28 o 
   0  16   7      520.91      608.41     29.86 o 
   1  16   7        6.85        7.38     12.83 o 
   2  16   7       59.87       95.18     16.15 o 
  -8  17   7       36.99        0.00     18.33 o 
  -7  17   7       37.95       30.05     22.11 o 
  -6  17   7      167.49      128.78     20.71 o 
  -5  17   7      274.78      300.29     31.71 o 
  -4  17   7       71.66        8.72     15.47 o 
  -3  17   7      255.63      239.62     26.86 o 
  -2  17   7        0.01        0.00     14.09 o 
  -1  17   7      126.29      193.95     30.56 o 
   0  17   7       79.87       56.72     15.61 o 
   1  17   7       54.02       53.06     14.94 o 
   2  17   7      135.35      157.54     21.51 o 
  -8  18   7        0.22        7.52     36.24 o 
  -7  18   7        9.10       10.83     13.89 o 
  -6  18   7      279.76      334.70     38.78 o 
  -5  18   7      177.60      226.37     27.65 o 
  -4  18   7       15.98       51.47     25.82 o 
  -3  18   7       22.32       10.02     16.22 o 
  -2  18   7       45.36       12.33     16.86 o 
  -1  18   7      207.65      104.18     37.46 o 
   0  18   7        5.60        0.00     13.53 o 
   1  18   7       27.93       31.10     15.70 o 
  -7  19   7       55.09        2.90     38.65 o 
  -6  19   7       58.33       17.16     15.59 o 
  -5  19   7       48.94       38.47     16.07 o 
  -4  19   7        5.37        0.00     13.22 o 
  -3  19   7      115.19       97.05     23.14 o 
  -2  19   7       80.91       57.87     17.54 o 
  -1  19   7        8.88       10.70     15.55 o 
   0  19   7        8.90       72.85     21.54 o 
  -6  20   7       27.99        0.00     17.05 o 
  -5  20   7       25.00        9.70     17.86 o 
  -4  20   7       18.44       28.81     18.82 o 
  -3  20   7       71.11       97.79     21.82 o 
  -2  20   7       53.84       40.54     18.72 o 
  -1  20   7        5.72       33.23     24.51 o 
  -5  21   7       58.72       31.16     18.68 o 
  -4  21   7       73.26      113.21     23.11 o 
  -3  21   7       14.25       37.98     19.65 o 
  -2  21   7        2.61        0.00     16.31 o 
 -12   0   8      297.19      226.50     42.60 o 
 -11   0   8     3260.07     3368.95    113.39 o 
 -10   0   8     8474.32     8197.06    181.02 o 
  -9   0   8       56.08      123.96     24.09 o 
  -8   0   8      988.54     1036.32     34.50 o 
  -7   0   8      279.95      244.87     18.86 o 
  -6   0   8     8421.97     8329.57    240.06 o 
  -5   0   8    27853.88    28214.15    243.77 o 
  -4   0   8       18.75        4.80      9.82 o 
  -3   0   8     1630.47     1702.96     49.72 o 
  -2   0   8       70.87       86.12     16.86 o 
  -1   0   8     1889.28     1864.69     59.69 o 
   0   0   8    11125.39    10798.85    202.33 o 
   1   0   8     2101.67     1968.38     74.30 o 
   2   0   8      684.10      583.33     49.09 o 
   3   0   8      765.38      626.10     54.59 o 
   4   0   8       44.03      118.25     28.55 o 
 -12   1   8     1695.97     1540.30     58.08 o 
 -11   1   8     1083.01     1088.24     47.55 o 
 -10   1   8      604.58      627.54     60.55 o 
  -9   1   8     3293.19     3353.50     55.20 o 
  -8   1   8       57.45       68.54     10.66 o 
  -7   1   8     2654.91     2585.05     30.22 o 
  -6   1   8     6616.37     6478.04     46.12 o 
  -5   1   8      238.06      279.99     12.13 o 
  -4   1   8    18174.77    18061.18    164.76 o 
  -3   1   8     1387.71     1356.37     31.11 o 
  -2   1   8     1046.18     1122.90     33.49 o 
  -1   1   8     3277.79     3499.84     60.57 o 
   0   1   8       22.83       26.22     11.40 o 
   1   1   8     6997.94     6549.71    119.58 o 
   2   1   8     2980.45     2895.10     66.65 o 
   3   1   8       47.32       51.44     29.21 o 
   4   1   8      549.40      595.46     41.13 o 
 -12   2   8        0.74       35.09     19.74 o 
 -11   2   8     1806.46     1846.27     58.34 o 
 -10   2   8     2610.08     2661.59     81.09 o 
  -9   2   8       51.77      105.76     13.24 o 
  -8   2   8     4122.37     4224.68     49.87 o 
  -7   2   8      665.68      638.13     21.65 o 
  -6   2   8     5823.28     6049.92     46.29 o 
  -5   2   8    29683.46    30354.54    167.54 o 
  -4   2   8      349.34      484.85     14.34 o 
  -3   2   8     2013.73     1630.02     34.62 o 
  -2   2   8     1389.13     1343.32     33.62 o 
  -1   2   8      211.67      175.16     17.80 o 
   0   2   8    10603.63    10561.93    146.83 o 
   1   2   8      988.00      910.34     30.19 o 
   2   2   8     1483.10     1510.48     49.27 o 
   3   2   8     1685.21     1650.03     53.12 o 
   4   2   8       54.21       31.60     33.64 o 
 -12   3   8     1894.68     1970.25     64.31 o 
 -11   3   8      328.89      341.48     30.58 o 
 -10   3   8      957.08     1101.16     35.28 o 
  -9   3   8     1793.82     1872.30     40.75 o 
  -8   3   8       28.42        6.34     10.69 o 
  -7   3   8     5405.46     5705.73     66.38 o 
  -6   3   8     6130.76     6196.51     68.12 o 
  -5   3   8     1476.41     1579.53     20.56 o 
  -4   3   8     7896.51     7641.34     63.93 o 
  -3   3   8     2016.78     1945.61     31.42 o 
  -2   3   8     1550.71     1533.70     29.04 o 
  -1   3   8     3719.23     3559.06    119.33 o 
   0   3   8      109.71      127.55     15.72 o 
   1   3   8     6103.38     6035.20    165.85 o 
   2   3   8     3766.61     3832.42     63.99 o 
   3   3   8      287.50      268.57     23.22 o 
   4   3   8     1162.65     1317.57     50.02 o 
 -12   4   8       11.94        0.00     21.96 o 
 -11   4   8     1895.28     2108.54     65.23 o 
 -10   4   8      732.74      736.86     39.67 o 
  -9   4   8        4.74        0.00     13.83 o 
  -8   4   8     2918.65     2875.02     41.79 o 
  -7   4   8     1567.23     1453.70     31.31 o 
  -6   4   8     3681.62     3720.06     50.88 o 
  -5   4   8     6858.42     6738.25     49.77 o 
  -4   4   8       49.48       61.49      6.71 o 
  -3   4   8     8305.52     8163.16     78.15 o 
  -2   4   8     6206.64     6206.99     65.62 o 
  -1   4   8      702.57      656.36     28.10 o 
   0   4   8     4616.94     4781.82     76.54 o 
   1   4   8      956.56      920.99     30.49 o 
   2   4   8     2549.62     2419.29     43.35 o 
   3   4   8     2153.00     2255.46     51.53 o 
   4   4   8        0.03        0.00     10.99 o 
 -12   5   8     1477.03     1859.67     63.75 o 
 -11   5   8      297.27      322.16     25.37 o 
 -10   5   8      982.93     1023.77     46.24 o 
  -9   5   8     4597.25     4435.91     57.19 o 
  -8   5   8       46.04       51.55      8.97 o 
  -7   5   8     2562.18     2515.36     42.94 o 
  -6   5   8     1826.01     1762.65     34.32 o 
  -5   5   8     1038.03     1068.90     22.57 o 
  -4   5   8     7350.67     7117.03     70.61 o 
  -3   5   8     4340.88     4467.44     59.69 o 
  -2   5   8     3553.67     3439.17     45.23 o 
  -1   5   8     5275.30     5114.59     63.23 o 
   0   5   8        0.85        6.93      7.22 o 
   1   5   8      970.52      990.39     31.55 o 
   2   5   8     1925.28     1771.31     81.61 o 
   3   5   8      331.19      337.44     25.16 o 
   4   5   8     2408.83     2375.13     56.37 o 
 -12   6   8       46.01       61.63     19.25 o 
 -11   6   8     1554.79     1526.75     56.30 o 
 -10   6   8      699.45      625.94     25.59 o 
  -9   6   8      100.50       97.30     13.54 o 
  -8   6   8     6414.95     6381.31     87.73 o 
  -7   6   8     2041.86     1900.28     38.08 o 
  -6   6   8     1687.60     1673.99     34.32 o 
  -5   6   8     2798.54     2717.15     43.51 o 
  -4   6   8     1395.99     1344.69     23.34 o 
  -3   6   8     8382.86     8248.48     70.83 o 
  -2   6   8    12011.85    11647.56    102.47 o 
  -1   6   8     2415.86     2501.91     42.08 o 
   0   6   8     1835.53     1715.49     37.45 o 
   1   6   8      671.86      568.30     28.74 o 
   2   6   8      598.54      584.13     28.05 o 
   3   6   8     1822.53     2039.55     50.01 o 
   4   6   8        2.85        0.30     16.50 o 
 -12   7   8      915.74     1031.72     50.89 o 
 -11   7   8       13.71        0.00     13.06 o 
 -10   7   8     1727.61     1738.46     37.75 o 
  -9   7   8     6910.75     6805.67     76.36 o 
  -8   7   8      274.51      289.18     24.88 o 
  -7   7   8     4268.71     4139.67     60.02 o 
  -6   7   8     2467.87     2400.20     42.60 o 
  -5   7   8       37.44       59.61      9.04 o 
  -4   7   8     4523.15     4308.22     45.91 o 
  -3   7   8     2622.42     2613.59     35.13 o 
  -2   7   8    10865.01    10508.75     97.70 o 
  -1   7   8     4019.04     3941.19     55.15 o 
   0   7   8      566.56      476.19     22.56 o 
   1   7   8      607.02      632.54     27.46 o 
   2   7   8     1017.32     1086.39     36.16 o 
   3   7   8      156.21      141.27     15.82 o 
   4   7   8     1976.55     1958.22     69.22 o 
 -12   8   8       31.30       47.12     21.34 o 
 -11   8   8      892.81     1075.12     40.11 o 
 -10   8   8      235.94      137.42     16.34 o 
  -9   8   8      803.25      876.30     32.32 o 
  -8   8   8     7762.36     7697.17     92.60 o 
  -7   8   8     5948.83     5942.40     90.18 o 
  -6   8   8      697.97      679.47     24.96 o 
  -5   8   8     1060.68     1114.70     28.86 o 
  -4   8   8      257.96      275.17     16.70 o 
  -3   8   8    10617.12    10544.58    115.91 o 
  -2   8   8     7851.12     7992.79     81.90 o 
  -1   8   8     1953.00     1949.31     37.98 o 
   0   8   8     1160.80     1038.16     52.92 o 
   1   8   8      680.03      639.60     27.82 o 
   2   8   8     1617.93     1510.99     41.33 o 
   3   8   8     1821.03     1889.13     48.82 o 
   4   8   8       10.46       52.51     33.96 o 
 -11   9   8        0.38        0.00     18.52 o 
 -10   9   8      695.47      634.77     26.71 o 
  -9   9   8     4114.28     4083.64     70.28 o 
  -8   9   8       39.97       37.44     11.10 o 
  -7   9   8     2510.49     2567.46     58.51 o 
  -6   9   8     2742.68     2747.27     55.68 o 
  -5   9   8      518.94      528.32     22.62 o 
  -4   9   8     3746.95     3757.16    104.50 o 
  -3   9   8      530.53      553.06     17.87 o 
  -2   9   8     5281.78     5150.26     56.06 o 
  -1   9   8     2940.34     3023.46     48.77 o 
   0   9   8      331.25      304.65     19.98 o 
   1   9   8     1595.92     1571.12     48.48 o 
   2   9   8      833.09      729.50     31.79 o 
   3   9   8      350.24      347.22     26.72 o 
   4   9   8     1596.14     1616.48     48.61 o 
 -11  10   8      380.58      352.17     64.37 o 
 -10  10   8      550.41      602.98     27.00 o 
  -9  10   8      383.65      410.35     25.22 o 
  -8  10   8     3126.08     3091.58     59.03 o 
  -7  10   8     2562.07     2491.61     48.84 o 
  -6  10   8     1335.06     1193.82     32.11 o 
  -5  10   8     2617.85     2656.48     47.91 o 
  -4  10   8      182.26      165.92     14.58 o 
  -3  10   8     6972.36     6962.12     66.83 o 
  -2  10   8     6245.82     6153.80     75.20 o 
  -1  10   8      666.52      726.35     25.97 o 
   0  10   8     1413.48     1490.45     36.49 o 
   1  10   8      198.88      175.84     18.05 o 
   2  10   8     1457.82     1278.19     38.46 o 
   3  10   8      699.06      768.51     35.01 o 
 -11  11   8      555.00      595.54     34.82 o 
 -10  11   8      787.19      820.57     36.53 o 
  -9  11   8     2695.78     2717.39     56.15 o 
  -8  11   8      231.90      207.94     19.27 o 
  -7  11   8     1460.30     1403.42     37.20 o 
  -6  11   8     1614.30     1589.45     38.55 o 
  -5  11   8      113.31       64.43     14.12 o 
  -4  11   8     2781.57     2729.00     48.10 o 
  -3  11   8     1854.16     1891.62     50.85 o 
  -2  11   8     2912.48     2930.78     50.17 o 
  -1  11   8     2936.33     2912.00     49.50 o 
   0  11   8     1179.34     1239.26     33.92 o 
   1  11   8     1249.53     1307.75     37.41 o 
   2  11   8      426.52      379.02     25.53 o 
   3  11   8      237.10      221.55     34.37 o 
 -11  12   8      167.88       92.39     19.39 o 
 -10  12   8     1395.95     1200.04     53.75 o 
  -9  12   8      758.60      738.13     33.63 o 
  -8  12   8     2806.72     2724.51     56.03 o 
  -7  12   8      694.81      766.30     31.01 o 
  -6  12   8       46.38       70.78     11.78 o 
  -5  12   8     6441.52     6373.88     82.45 o 
  -4  12   8        6.49        2.91     10.92 o 
  -3  12   8     4406.20     4395.69     95.97 o 
  -2  12   8     2400.51     2350.10     45.84 o 
  -1  12   8        0.70        8.30      9.44 o 
   0  12   8     2797.00     2898.29     53.34 o 
   1  12   8      381.26      388.06     24.74 o 
   2  12   8     1278.36     1261.23     41.48 o 
   3  12   8      301.92      257.94     24.64 o 
 -10  13   8      812.02      813.68     37.57 o 
  -9  13   8     1557.25     1463.28     44.26 o 
  -8  13   8      321.38      309.00     24.15 o 
  -7  13   8      985.76      783.63     31.84 o 
  -6  13   8     3669.55     3868.18     64.41 o 
  -5  13   8      337.75      301.59     21.24 o 
  -4  13   8     2270.36     2565.80     48.31 o 
  -3  13   8      575.60      535.25     32.56 o 
  -2  13   8      611.10      536.52     24.98 o 
  -1  13   8     2048.70     2065.69     53.26 o 
   0  13   8      242.63      243.06     19.70 o 
   1  13   8     1931.61     1877.76     45.93 o 
   2  13   8      990.38      865.37     36.27 o 
   3  13   8      196.48      178.47     23.18 o 
 -10  14   8      675.85      832.94     51.68 o 
  -9  14   8      116.79       63.90     15.48 o 
  -8  14   8      850.00      773.78     40.69 o 
  -7  14   8      781.91      840.10     33.83 o 
  -6  14   8     1502.74     1343.77     37.94 o 
  -5  14   8     4595.49     4593.11     73.92 o 
  -4  14   8       31.03       39.84     20.06 o 
  -3  14   8      639.76      770.34     52.06 o 
  -2  14   8      434.47      466.82     32.67 o 
  -1  14   8      254.93      230.92     20.26 o 
   0  14   8     4585.73     4644.81     73.50 o 
   1  14   8      571.67      658.58     31.74 o 
   2  14   8      940.08      909.96     37.95 o 
 -10  15   8      122.21      213.55     48.81 o 
  -9  15   8      869.87     1058.43     41.37 o 
  -8  15   8       32.87       63.95     21.87 o 
  -7  15   8     1528.43     1357.61     41.63 o 
  -6  15   8     2344.66     2371.13     51.77 o 
  -5  15   8      798.76      826.51     46.07 o 
  -4  15   8     1283.68     1427.81     81.02 o 
  -3  15   8       82.13       71.14     15.45 o 
  -2  15   8      672.42      663.63     38.99 o 
  -1  15   8     2049.22     2060.81     47.11 o 
   0  15   8        4.79       10.61     14.10 o 
   1  15   8     1944.78     1998.97     50.25 o 
   2  15   8      574.90      590.98     33.29 o 
  -9  16   8        8.15        3.75     22.85 o 
  -8  16   8     1308.43     1267.90     43.88 o 
  -7  16   8      159.83      198.02     21.11 o 
  -6  16   8     1056.84     1250.19     65.96 o 
  -5  16   8     3069.61     3284.42     61.28 o 
  -4  16   8       51.31       13.72     13.96 o 
  -3  16   8      636.68      664.27     40.77 o 
  -2  16   8     1242.04     1361.79     51.34 o 
  -1  16   8      100.23      100.04     20.33 o 
   0  16   8     1962.36     2075.16     50.20 o 
   1  16   8      110.02       81.46     18.77 o 
  -8  17   8        0.45        0.00     15.09 o 
  -7  17   8     1675.08     1622.66     46.50 o 
  -6  17   8     1065.36     1067.85     48.50 o 
  -5  17   8      228.14      202.42     25.74 o 
  -4  17   8     2111.64     1963.55     60.63 o 
  -3  17   8      968.10      955.33     46.78 o 
  -2  17   8      443.27      471.44     53.07 o 
  -1  17   8      994.35      980.96     48.19 o 
   0  17   8       45.03       71.53     15.64 o 
   1  17   8      793.73      839.41     38.64 o 
  -8  18   8      728.48      580.96     44.80 o 
  -7  18   8      113.01      176.91     75.16 o 
  -6  18   8     1807.43     1743.89     59.42 o 
  -5  18   8     1338.38     1424.22     74.94 o 
  -4  18   8      210.46      252.47     30.59 o 
  -3  18   8      351.14      334.93     32.81 o 
  -2  18   8     1019.27      997.11     49.82 o 
  -1  18   8      540.08      648.44     42.46 o 
   0  18   8      826.90      841.44     47.73 o 
  -7  19   8      915.44     1051.14     55.90 o 
  -6  19   8      474.52      473.24     65.97 o 
  -5  19   8      139.27       61.62     21.75 o 
  -4  19   8     1034.29     1041.78     51.80 o 
  -3  19   8      637.99      742.12     45.52 o 
  -2  19   8      265.10      213.43     27.84 o 
  -1  19   8      964.74      984.04     51.80 o 
  -6  20   8      792.64      710.05     46.00 o 
  -5  20   8      744.81      782.27     46.95 o 
  -4  20   8       85.12       13.54     19.75 o 
  -3  20   8      356.34      424.12     49.39 o 
  -2  20   8      714.26      800.23     47.80 o 
 -12   1   9       62.73       70.04     22.34 o 
 -11   1   9       81.41      111.94     21.63 o 
 -10   1   9       10.43       19.41     12.74 o 
  -9   1   9      107.41      120.00     25.96 o 
  -8   1   9      148.28      165.52     13.97 o 
  -7   1   9       51.63       51.16      6.63 o 
  -6   1   9        0.27        0.00      4.81 o 
  -5   1   9      219.52      263.86     10.62 o 
  -4   1   9      314.82      294.09     17.22 o 
  -3   1   9       34.85       23.81      8.35 o 
  -2   1   9      888.70      958.91     30.97 o 
  -1   1   9       29.39       66.95     12.28 o 
   0   1   9       76.68       49.62     14.39 o 
   1   1   9      137.46      136.19     35.31 o 
   2   1   9        6.19       21.68     14.03 o 
   3   1   9       29.63       35.85     16.17 o 
   4   1   9       32.06       41.45     18.54 o 
 -12   2   9        5.74        0.00     28.30 o 
 -11   2   9      248.64      184.45     44.18 o 
 -10   2   9      183.47      258.09     26.38 o 
  -9   2   9       40.77       18.51      8.98 o 
  -8   2   9     2598.59     2623.05     38.31 o 
  -7   2   9      311.43      311.66     14.76 o 
  -6   2   9      216.26      229.17      9.58 o 
  -5   2   9       23.55       36.02      5.53 o 
  -4   2   9       19.50       44.81      7.69 o 
  -3   2   9      423.75      427.49     21.36 o 
  -2   2   9       77.95       46.96     10.46 o 
  -1   2   9        5.09        0.93      9.47 o 
   0   2   9        0.55        0.00      7.58 o 
   1   2   9       46.45       47.50     15.15 o 
   2   2   9       81.43       63.49     26.11 o 
   3   2   9       92.87       75.22     17.69 o 
   4   2   9        6.45        0.00     19.10 o 
 -12   3   9       33.34       74.15     19.70 o 
 -11   3   9      265.03      295.42     47.88 o 
 -10   3   9      637.79      629.17     37.09 o 
  -9   3   9        6.07        0.00     11.32 o 
  -8   3   9       29.85       46.58      8.19 o 
  -7   3   9     1888.93     1904.27     35.75 o 
  -6   3   9        5.47        0.93      6.39 o 
  -5   3   9      831.99      809.17     18.42 o 
  -4   3   9      337.67      290.91     14.49 o 
  -3   3   9      440.27      440.84     15.42 o 
  -2   3   9     1089.42     1075.11     33.79 o 
  -1   3   9      580.44      605.71     34.06 o 
   0   3   9      236.72      255.56     23.08 o 
   1   3   9      181.41      142.49     20.02 o 
   2   3   9       18.66       36.00     15.33 o 
   3   3   9      320.25      421.55     39.37 o 
   4   3   9        1.45       31.01     17.04 o 
 -12   4   9        8.60        0.00     16.85 o 
 -11   4   9      472.96      464.87     35.15 o 
 -10   4   9      620.69      500.84     27.56 o 
  -9   4   9       58.13       56.20      9.84 o 
  -8   4   9     2491.04     2597.00     40.01 o 
  -7   4   9       56.62       61.13     10.03 o 
  -6   4   9        5.88        0.00      7.96 o 
  -5   4   9       83.47       75.13      7.57 o 
  -4   4   9       33.51       59.79      8.81 o 
  -3   4   9      387.35      349.94     16.56 o 
  -2   4   9     1196.10     1202.20     35.93 o 
  -1   4   9       39.91       32.58     13.92 o 
   0   4   9        0.21        0.00      9.16 o 
   1   4   9      566.15      607.81     41.27 o 
   2   4   9      132.70       33.10     14.27 o 
   3   4   9       61.30       57.22     19.87 o 
 -12   5   9        2.09       10.35     18.53 o 
 -11   5   9      101.16       28.07     22.36 o 
 -10   5   9        0.41        0.00     11.81 o 
  -9   5   9      116.46       84.56     11.49 o 
  -8   5   9      112.25      109.92     13.10 o 
  -7   5   9      100.82      138.57     13.29 o 
  -6   5   9       36.13        8.51     15.20 o 
  -5   5   9      250.85      257.75     12.33 o 
  -4   5   9      499.73      470.02     16.05 o 
  -3   5   9      575.52      650.72     20.25 o 
  -2   5   9       48.48       34.29     10.87 o 
  -1   5   9       71.08       97.85     15.03 o 
   0   5   9      215.82      256.64     22.85 o 
   1   5   9       37.90       51.14     15.27 o 
   2   5   9       28.89       23.68     10.88 o 
   3   5   9      469.93      426.03     29.01 o 
 -12   6   9       70.62       41.63     38.83 o 
 -11   6   9      397.20      415.54     27.10 o 
 -10   6   9      242.67      280.53     28.68 o 
  -9   6   9        6.32        5.36      8.99 o 
  -8   6   9      908.53      958.50     29.40 o 
  -7   6   9        3.36        8.71      8.36 o 
  -6   6   9      426.70      421.75     20.34 o 
  -5   6   9        0.23        0.00     12.99 o 
  -4   6   9      163.80      160.24     11.43 o 
  -3   6   9      104.83      109.12     11.13 o 
  -2   6   9       43.57       55.24     12.45 o 
  -1   6   9      140.40      117.32     15.94 o 
   0   6   9        8.57        9.64     11.92 o 
   1   6   9        1.03        0.00      9.74 o 
   2   6   9       27.10        0.94     15.68 o 
   3   6   9       44.62       27.30     15.41 o 
 -12   7   9      116.05      153.68     22.13 o 
 -11   7   9       22.25       32.95     13.74 o 
 -10   7   9        2.31        0.00      7.38 o 
  -9   7   9        1.26       15.61     10.09 o 
  -8   7   9      595.61      753.55     36.19 o 
  -7   7   9      364.23      325.03     19.27 o 
  -6   7   9        0.43       19.05      7.56 o 
  -5   7   9      120.48       95.51     12.00 o 
  -4   7   9      194.57      222.82     19.95 o 
  -3   7   9      137.62      159.46     27.31 o 
  -2   7   9        0.71       56.23     14.13 o 
  -1   7   9     1699.90     1552.09     37.47 o 
   0   7   9      146.27      151.11     15.78 o 
   1   7   9       66.31       83.29     14.34 o 
   2   7   9      206.60      158.77     20.13 o 
   3   7   9       29.14       72.40     15.86 o 
 -12   8   9        8.54        0.00     23.33 o 
 -11   8   9       64.37       48.49     14.45 o 
 -10   8   9        8.62        0.00      8.39 o 
  -9   8   9       36.68       78.70     18.23 o 
  -8   8   9       82.10      116.36     27.73 o 
  -7   8   9      105.30       74.34     18.18 o 
  -6   8   9      119.79       89.44     19.49 o 
  -5   8   9       16.18        0.00      7.20 o 
  -4   8   9        7.08       32.21      7.63 o 
  -3   8   9       10.22       20.42      8.27 o 
  -2   8   9      461.20      459.26     27.76 o 
  -1   8   9      174.61      222.64     17.38 o 
   0   8   9      145.51      121.91     15.67 o 
   1   8   9        4.40       27.57     11.80 o 
   2   8   9        0.61        0.00     11.43 o 
   3   8   9        0.04       22.72     18.17 o 
 -11   9   9       12.44       18.12     17.69 o 
 -10   9   9      379.77      384.24     22.55 o 
  -9   9   9       47.06       72.30     15.34 o 
  -8   9   9        7.33       21.01      9.88 o 
  -7   9   9        2.28        0.00      8.46 o 
  -6   9   9      256.23      296.43     19.04 o 
  -5   9   9      297.44      271.60     17.67 o 
  -4   9   9       44.38       11.32      7.51 o 
  -3   9   9      590.93      622.82     24.43 o 
  -2   9   9        3.17        0.00     12.26 o 
  -1   9   9      112.78      158.91     15.18 o 
   0   9   9       44.08       63.39     12.93 o 
   1   9   9      105.47      115.23     16.32 o 
   2   9   9       49.99       18.27     14.01 o 
   3   9   9       24.12       44.82     15.12 o 
 -11  10   9       84.24       48.25     14.34 o 
 -10  10   9        0.85        0.00     11.71 o 
  -9  10   9       93.13       60.34     18.10 o 
  -8  10   9      208.37      166.98     16.66 o 
  -7  10   9      254.48      170.54     16.77 o 
  -6  10   9       12.68       33.14      9.23 o 
  -5  10   9      305.45      283.15     19.12 o 
  -4  10   9     1408.41     1349.33     34.04 o 
  -3  10   9      145.84      162.83     21.83 o 
  -2  10   9       72.59       65.29     10.98 o 
  -1  10   9        0.05        0.00      9.27 o 
   0  10   9      182.49      181.28     18.38 o 
   1  10   9      446.41      461.04     26.89 o 
   2  10   9        1.03        0.00     12.14 o 
   3  10   9       49.83       22.73     15.46 o 
 -11  11   9       81.15       89.69     17.28 o 
 -10  11   9      110.91       50.81     15.82 o 
  -9  11   9       72.37       91.65     15.05 o 
  -8  11   9      197.63      159.19     21.03 o 
  -7  11   9        0.23        7.09      8.83 o 
  -6  11   9      160.96      147.48     15.09 o 
  -5  11   9     1361.12     1231.21     34.04 o 
  -4  11   9        3.95        0.00     10.48 o 
  -3  11   9        8.90       25.64     17.73 o 
  -2  11   9       12.94       29.67     10.65 o 
  -1  11   9       10.65        9.71     10.85 o 
   0  11   9      327.58      348.89     23.35 o 
   1  11   9       57.81       83.28     15.30 o 
   2  11   9       51.89       42.37     14.63 o 
 -11  12   9      120.19      102.45     42.06 o 
 -10  12   9      103.12       52.08     18.52 o 
  -9  12   9        0.02        3.40     11.39 o 
  -8  12   9      101.91       52.20     13.88 o 
  -7  12   9        2.96        0.00      9.41 o 
  -6  12   9      507.85      480.52     25.49 o 
  -5  12   9        1.28        4.86     10.04 o 
  -4  12   9       38.49        0.00     12.08 o 
  -3  12   9        0.23       11.61     14.34 o 
  -2  12   9      475.71      413.68     23.69 o 
  -1  12   9      138.34       86.01     16.70 o 
   0  12   9        7.14       29.52     12.23 o 
   1  12   9      185.23      176.10     19.78 o 
   2  12   9        0.77        0.00     13.98 o 
 -10  13   9       43.74       61.45     19.77 o 
  -9  13   9      152.08      378.04     28.00 o 
  -8  13   9       87.59       58.43     14.56 o 
  -7  13   9        0.28       30.98     11.04 o 
  -6  13   9      177.54      183.22     23.09 o 
  -5  13   9      479.58      396.95     23.68 o 
  -4  13   9      433.78      376.03     29.76 o 
  -3  13   9      892.12      862.18     40.67 o 
  -2  13   9       17.50        0.00     24.67 o 
  -1  13   9       17.44       12.30     11.49 o 
   0  13   9      331.12      278.45     27.78 o 
   1  13   9       59.06       49.02     15.69 o 
   2  13   9        0.83       28.21     14.36 o 
 -10  14   9      122.28      159.61     26.45 o 
  -9  14   9        1.96       20.30     13.83 o 
  -8  14   9       50.78        0.00     11.57 o 
  -7  14   9      424.17      407.89     26.89 o 
  -6  14   9      370.07      366.49     24.85 o 
  -5  14   9       72.40       20.49     15.01 o 
  -4  14   9      589.40      532.87     33.27 o 
  -3  14   9       11.90       22.20     12.22 o 
  -2  14   9       72.58       64.57     15.34 o 
  -1  14   9      155.39      122.86     17.45 o 
   0  14   9        0.08        0.00     12.40 o 
   1  14   9        3.25       49.07     17.06 o 
  -9  15   9        1.67        9.13     13.54 o 
  -8  15   9        0.09       58.90     13.04 o 
  -7  15   9       11.52        0.00     11.77 o 
  -6  15   9       25.27        0.00     12.19 o 
  -5  15   9      171.92      237.87     30.22 o 
  -4  15   9       31.10       32.58     12.49 o 
  -3  15   9       43.71       31.20     13.08 o 
  -2  15   9       50.69       12.85     16.72 o 
  -1  15   9       74.24        0.00     23.58 o 
   0  15   9       22.01        8.61     13.25 o 
   1  15   9       99.59       64.83     20.11 o 
  -9  16   9       78.03       48.33     19.54 o 
  -8  16   9       18.95       44.09     14.51 o 
  -7  16   9        6.29       48.55     17.14 o 
  -6  16   9       67.12       24.73     13.49 o 
  -5  16   9       15.85        0.00     27.66 o 
  -4  16   9      119.06      106.42     21.37 o 
  -3  16   9       92.27       42.05     16.71 o 
  -2  16   9       59.73        0.00     13.32 o 
  -1  16   9       77.72       88.32     19.73 o 
   0  16   9        2.10        0.00     16.96 o 
  -8  17   9        5.23       22.05     13.02 o 
  -7  17   9       15.65        0.00     19.44 o 
  -6  17   9       18.44        0.00     12.64 o 
  -5  17   9      318.41      215.02     27.38 o 
  -4  17   9      144.07      204.20     26.62 o 
  -3  17   9        0.34        0.32     20.12 o 
  -2  17   9       36.00       35.75     17.16 o 
  -1  17   9       75.26       76.51     19.19 o 
   0  17   9        0.49       18.78     17.57 o 
  -8  18   9       88.61       94.26     19.25 o 
  -7  18   9      100.10       83.94     15.83 o 
  -6  18   9       56.43      130.97     20.16 o 
  -5  18   9       12.61        5.98     15.21 o 
  -4  18   9       28.19        0.00     15.50 o 
  -3  18   9      334.59      401.28     36.30 o 
  -2  18   9       21.44        0.00     15.46 o 
  -1  18   9       31.85       78.27     21.69 o 
  -6  19   9       48.58       46.33     21.80 o 
  -5  19   9       86.33       70.26     22.00 o 
  -4  19   9        0.49        9.02     15.70 o 
  -3  19   9        8.21        0.00     15.79 o 
  -2  19   9      126.66        0.00     47.12 o 
 -12   0  10      992.80      935.81     69.77 o 
 -11   0  10     4401.65     4450.20    133.47 o 
 -10   0  10      330.58      339.76     43.02 o 
  -9   0  10      695.71      803.21     55.12 o 
  -8   0  10     2348.72     2504.33     87.94 o 
  -7   0  10      702.00      823.96     30.67 o 
  -6   0  10    11343.91    11505.14    105.04 o 
  -5   0  10     1236.55     1149.33     32.02 o 
  -4   0  10     1849.32     1964.92     59.24 o 
  -3   0  10     3695.88     3648.47     88.32 o 
  -2   0  10     1513.08     1349.51     54.29 o 
  -1   0  10     3923.80     4198.58     77.85 o 
   0   0  10     1169.12     1286.79     65.07 o 
   1   0  10      230.05      183.41     34.96 o 
   2   0  10     2095.49     2096.63     89.58 o 
   3   0  10      150.29      177.44     34.74 o 
 -12   1  10     1136.01     1147.50     52.99 o 
 -11   1  10      115.18      129.35     33.39 o 
 -10   1  10     2020.70     2174.27     62.33 o 
  -9   1  10     2419.16     2612.87     65.46 o 
  -8   1  10      762.80      712.77     25.75 o 
  -7   1  10     5068.21     4971.48     54.65 o 
  -6   1  10       16.57       33.35      6.04 o 
  -5   1  10    12387.03    12625.11     97.22 o 
  -4   1  10     3207.27     3198.27     55.06 o 
  -3   1  10       15.61       22.01     10.08 o 
  -2   1  10     3510.87     3613.64     65.66 o 
  -1   1  10     1229.49     1268.59     41.07 o 
   0   1  10     3255.39     3351.60     73.65 o 
   1   1  10     1425.02     1501.43     84.18 o 
   2   1  10      107.50       65.60     20.25 o 
   3   1  10      446.34      363.91     59.50 o 
 -12   2  10      830.14      871.04     73.65 o 
 -11   2  10     3210.34     3366.29     82.17 o 
 -10   2  10      144.43      133.89     18.76 o 
  -9   2  10      480.10      433.53     46.34 o 
  -8   2  10     1973.28     1966.70     41.03 o 
  -7   2  10      498.79      470.88     19.84 o 
  -6   2  10     6489.31     6325.80     72.10 o 
  -5   2  10     1390.82     1399.57     29.39 o 
  -4   2  10     2701.38     2686.01     46.77 o 
  -3   2  10     3024.69     2873.08     54.64 o 
  -2   2  10      239.16      238.98     23.90 o 
  -1   2  10     4238.58     4171.96     77.17 o 
   0   2  10     1283.61     1265.49     44.15 o 
   1   2  10      199.10      173.36     32.36 o 
   2   2  10     1978.10     1857.25     59.65 o 
   3   2  10      474.47      477.50     39.45 o 
 -12   3  10     1136.16     1118.32     52.59 o 
 -11   3  10      529.79      529.88     37.94 o 
 -10   3  10     3036.30     3232.31     76.30 o 
  -9   3  10      989.33     1069.19     32.39 o 
  -8   3  10     1390.56     1401.87     29.10 o 
  -7   3  10     3497.68     3398.46     51.19 o 
  -6   3  10        7.58       15.93      8.02 o 
  -5   3  10     5988.51     6131.84     59.59 o 
  -4   3  10     3146.81     3169.54     45.91 o 
  -3   3  10       34.38       20.81      7.73 o 
  -2   3  10     3449.14     3446.74     65.77 o 
  -1   3  10        1.00        7.54     12.25 o 
   0   3  10     1543.79     1471.90     46.66 o 
   1   3  10     2236.28     2020.64     59.76 o 
   2   3  10      260.78      269.98     29.50 o 
   3   3  10     1210.14     1282.06     58.28 o 
 -12   4  10      489.19      628.94     43.01 o 
 -11   4  10     1413.86     1196.66     49.79 o 
 -10   4  10       87.31       76.16     13.31 o 
  -9   4  10     4129.28     4021.52     64.78 o 
  -8   4  10      821.78      844.87     29.10 o 
  -7   4  10      271.46      269.92     17.16 o 
  -6   4  10     2721.96     2622.32     44.62 o 
  -5   4  10     3777.68     3765.89     45.00 o 
  -4   4  10     1373.60     1332.90     32.67 o 
  -3   4  10     3058.68     3119.95     46.88 o 
  -2   4  10       70.69       73.03     13.33 o 
  -1   4  10     2312.96     2122.98     53.89 o 
   0   4  10     1134.05     1187.00     42.11 o 
   1   4  10       40.23       36.41     14.39 o 
   2   4  10     2317.80     2299.75     68.07 o 
   3   4  10      283.10      276.71     32.76 o 
 -12   5  10      893.27      968.40     77.44 o 
 -11   5  10      126.53      163.31     29.58 o 
 -10   5  10     1552.14     1671.36     46.34 o 
  -9   5  10     3394.67     3392.59     53.33 o 
  -8   5  10     4446.43     4246.68     61.56 o 
  -7   5  10     3360.61     3340.84     52.82 o 
  -6   5  10      243.12      249.50     17.13 o 
  -5   5  10     1738.51     1818.98     36.97 o 
  -4   5  10     5413.67     5235.88     63.79 o 
  -3   5  10      143.42      196.91     18.34 o 
  -2   5  10     5115.22     4698.91     79.17 o 
  -1   5  10      408.55      385.42     27.20 o 
   0   5  10      312.04      153.97     36.01 o 
   1   5  10     1843.20     1871.45     56.59 o 
   2   5  10        0.10       26.36     15.27 o 
 -12   6  10      584.86      743.53     47.32 o 
 -11   6  10      843.91      864.79     35.48 o 
 -10   6  10      262.29      286.79     22.85 o 
  -9   6  10     3882.55     3793.77     89.22 o 
  -8   6  10     2688.54     2660.81     48.79 o 
  -7   6  10     1181.26     1099.86     38.13 o 
  -6   6  10     1643.32     1532.28     34.81 o 
  -5   6  10      909.84      920.63     26.84 o 
  -4   6  10     2172.03     2182.03     34.84 o 
  -3   6  10     6523.83     6245.31     89.66 o 
  -2   6  10      513.85      502.80     28.76 o 
  -1   6  10     1981.34     1900.38     80.88 o 
   0   6  10     1874.15     1727.34     51.71 o 
   1   6  10      185.94      189.23     23.84 o 
   2   6  10     1279.62     1392.69     43.93 o 
 -12   7  10      261.43      244.13     30.03 o 
 -11   7  10       54.93       43.11     12.85 o 
 -10   7  10     1619.84     1498.38     35.73 o 
  -9   7  10     1408.18     1305.06     36.36 o 
  -8   7  10     2370.46     2175.79     45.23 o 
  -7   7  10     4603.22     4640.34     66.39 o 
  -6   7  10      118.33       38.76     17.78 o 
  -5   7  10     1736.72     1684.87     47.61 o 
  -4   7  10     1917.83     1811.12     31.37 o 
  -3   7  10      400.79      408.84     25.35 o 
  -2   7  10    11250.19    10893.81    135.76 o 
  -1   7  10      158.31      147.14     18.44 o 
   0   7  10      537.77      498.01     32.87 o 
   1   7  10     1321.33     1252.69     39.26 o 
   2   7  10        0.04       17.58     12.44 o 
 -12   8  10      201.09      165.42     21.84 o 
 -11   8  10      690.84      663.53     33.78 o 
 -10   8  10       36.43       61.17     11.29 o 
  -9   8  10     5578.74     5401.73     77.88 o 
  -8   8  10     1919.23     1994.57     46.29 o 
  -7   8  10       65.30       69.11     11.88 o 
  -6   8  10      656.18      634.27     25.75 o 
  -5   8  10     1557.16     1534.50     35.85 o 
  -4   8  10     2670.73     2526.04     54.82 o 
  -3   8  10     5014.41     4842.46     78.48 o 
  -2   8  10      293.28      294.36     23.96 o 
  -1   8  10     1291.10     1259.02     34.09 o 
   0   8  10     1444.30     1467.35     43.38 o 
   1   8  10       30.19       36.58     13.38 o 
   2   8  10     1284.95     1391.45     45.55 o 
 -12   9  10      474.23      538.90     32.93 o 
 -11   9  10        9.31        0.00     17.33 o 
 -10   9  10     1217.50     1187.39     37.97 o 
  -9   9  10      940.18      908.07     34.40 o 
  -8   9  10     1723.19     1855.08     43.14 o 
  -7   9  10     1548.58     1483.02     38.10 o 
  -6   9  10     1258.90     1274.31     34.34 o 
  -5   9  10     1417.89     1363.19     34.63 o 
  -4   9  10     3486.81     3554.12    109.93 o 
  -3   9  10     1567.02     1585.60     37.42 o 
  -2   9  10     4905.67     4955.86    114.45 o 
  -1   9  10      329.35      381.73     23.04 o 
   0   9  10      368.87      309.23     23.26 o 
   1   9  10     1116.92     1123.20     40.00 o 
   2   9  10       67.59       75.25     24.53 o 
 -11  10  10      975.74      865.26     32.74 o 
 -10  10  10        1.63        3.43     13.23 o 
  -9  10  10     2927.10     2910.08     57.48 o 
  -8  10  10     1097.73     1034.09     40.66 o 
  -7  10  10       14.98       19.66     10.17 o 
  -6  10  10     3543.64     3506.94     59.57 o 
  -5  10  10      695.09      676.63     27.69 o 
  -4  10  10     1128.76     1226.61     88.10 o 
  -3  10  10     1839.64     1751.81     52.60 o 
  -2  10  10        0.06       83.99     14.57 o 
  -1  10  10     1660.05     1701.60     50.77 o 
   0  10  10     1495.32     1562.19     41.61 o 
   1  10  10       14.06       18.57     13.72 o 
   2  10  10      587.36      659.75     35.45 o 
 -11  11  10       16.47        0.00     22.86 o 
 -10  11  10      917.38      864.40     37.12 o 
  -9  11  10       75.66       40.61     17.20 o 
  -8  11  10     1480.07     1368.60     39.00 o 
  -7  11  10     4402.77     4560.21     71.27 o 
  -6  11  10      345.89      377.17     23.45 o 
  -5  11  10     2243.99     2199.04     45.96 o 
  -4  11  10      274.11      228.51     24.72 o 
  -3  11  10        0.95        0.00     12.89 o 
  -2  11  10     4236.64     4066.80     65.29 o 
  -1  11  10     1101.49     1181.47     43.06 o 
   0  11  10      654.17      702.29     31.27 o 
   1  11  10     1003.62     1082.83     39.58 o 
 -11  12  10      717.40      604.52     30.39 o 
 -10  12  10       52.59       94.84     18.21 o 
  -9  12  10     1785.60     1487.32     42.90 o 
  -8  12  10     1408.76     1208.35     39.88 o 
  -7  12  10      115.53       22.69     11.79 o 
  -6  12  10     4015.11     3855.27     65.00 o 
  -5  12  10      100.53      105.33     15.41 o 
  -4  12  10      934.46      916.65     42.38 o 
  -3  12  10     1017.60      904.28     53.84 o 
  -2  12  10      403.35      435.39     25.48 o 
  -1  12  10     1550.50     1635.11     51.43 o 
   0  12  10     1192.72     1225.30     50.11 o 
   1  12  10      133.10      190.01     22.06 o 
 -10  13  10      731.01      854.79     65.55 o 
  -9  13  10       68.69       91.12     22.06 o 
  -8  13  10      983.73      818.38     35.36 o 
  -7  13  10     2414.37     2549.46     54.43 o 
  -6  13  10      312.53      377.67     24.56 o 
  -5  13  10     1744.27     1837.20     56.95 o 
  -4  13  10      319.41      449.69     33.51 o 
  -3  13  10      188.76      137.78     19.89 o 
  -2  13  10     1836.42     1752.12     60.05 o 
  -1  13  10      830.50      892.02     35.91 o 
   0  13  10      427.21      520.94     37.55 o 
   1  13  10     1124.60     1181.33     86.61 o 
 -10  14  10        5.86        0.00     15.21 o 
  -9  14  10      586.12      563.81     31.69 o 
  -8  14  10      378.44      387.88     26.05 o 
  -7  14  10       59.58       76.53     15.09 o 
  -6  14  10     3728.26     3623.24     65.52 o 
  -5  14  10      269.24      352.68     32.47 o 
  -4  14  10      609.10      471.41     34.81 o 
  -3  14  10      508.45      547.91     36.96 o 
  -2  14  10       51.29        0.00     24.32 o 
  -1  14  10     1574.72     1602.10     45.91 o 
   0  14  10      613.01      538.60     38.56 o 
  -9  15  10      207.82      169.66     21.13 o 
  -8  15  10      123.26      118.84     18.96 o 
  -7  15  10     1746.50     1597.31     44.35 o 
  -6  15  10      157.14       97.83     33.14 o 
  -5  15  10     2507.14     2357.60     99.36 o 
  -4  15  10      404.73      559.31     36.96 o 
  -3  15  10       73.52       62.86     17.11 o 
  -2  15  10     1368.44     1288.04     52.54 o 
  -1  15  10      194.02      300.25     50.29 o 
   0  15  10      381.15      328.24     35.10 o 
  -9  16  10       41.91       42.45     17.15 o 
  -8  16  10      847.26      843.33     45.13 o 
  -7  16  10      179.69      100.26     21.29 o 
  -6  16  10     2044.11     2292.48     68.83 o 
  -5  16  10      241.05      144.21     32.37 o 
  -4  16  10      663.32      440.49     45.35 o 
  -3  16  10     1354.43     1346.64     54.02 o 
  -2  16  10       68.97       40.15     23.80 o 
  -1  16  10      980.74      876.02     94.16 o 
  -8  17  10      258.98      254.33     41.68 o 
  -7  17  10      983.54     1068.21     41.56 o 
  -6  17  10       42.38       17.28     14.39 o 
  -5  17  10     2244.01     2337.77     81.61 o 
  -4  17  10      877.71     1048.03     51.47 o 
  -3  17  10        0.14        3.42     16.47 o 
  -2  17  10      865.24      976.17     51.44 o 
  -7  18  10      215.67      151.22     23.09 o 
  -6  18  10     1189.13     1337.05     55.09 o 
  -5  18  10      461.05      486.69     62.56 o 
  -4  18  10      202.28      192.20     27.41 o 
  -3  18  10      791.68      953.13     65.77 o 
 -12   1  11      152.76      226.68     28.48 o 
 -11   1  11      163.32       75.00     18.78 o 
 -10   1  11      102.04       76.02     31.94 o 
  -9   1  11      122.04        0.00     36.28 o 
  -8   1  11      241.60      197.94     22.67 o 
  -7   1  11        2.56        0.00      6.15 o 
  -6   1  11       65.23       59.02      8.01 o 
  -5   1  11      277.43      309.75     20.07 o 
  -4   1  11      163.82      157.79     17.10 o 
  -3   1  11      145.73      134.15     16.25 o 
  -2   1  11        0.95        6.15      8.86 o 
  -1   1  11       76.85       50.01     14.29 o 
   0   1  11       11.23        0.00     11.80 o 
   1   1  11       78.48       38.31     18.49 o 
   2   1  11       48.63        5.18     20.49 o 
 -12   2  11       37.89      100.28     20.61 o 
 -11   2  11       31.56       59.26     16.37 o 
 -10   2  11        7.02       17.52     11.37 o 
  -9   2  11       66.70       47.58     12.90 o 
  -8   2  11       36.15       33.65     10.41 o 
  -7   2  11        3.32        0.00      7.16 o 
  -6   2  11       22.23        3.28      8.42 o 
  -5   2  11       25.76        5.41      7.12 o 
  -4   2  11      497.65      598.14     40.24 o 
  -3   2  11       53.81       56.02     14.52 o 
  -2   2  11       36.35       28.03     13.66 o 
  -1   2  11       14.85       35.18     14.12 o 
   0   2  11      269.92      311.01     30.11 o 
   1   2  11       22.62        0.00     18.82 o 
   2   2  11        3.52        0.00     22.28 o 
 -12   3  11       12.28        0.00     33.48 o 
 -11   3  11      290.11      265.88     28.15 o 
 -10   3  11      672.48      499.16     36.35 o 
  -9   3  11        9.66       50.12     13.23 o 
  -8   3  11      419.59      391.48     20.29 o 
  -7   3  11      234.12      247.79     17.23 o 
  -6   3  11     1674.96     1612.89     47.88 o 
  -5   3  11      151.04      133.18     11.51 o 
  -4   3  11      120.38      160.92     12.14 o 
  -3   3  11     2642.07     2697.27     58.66 o 
  -2   3  11        0.02       39.53     24.45 o 
  -1   3  11      286.85      378.58     33.86 o 
   0   3  11       25.49       39.09     13.89 o 
   1   3  11       13.26       26.97     15.59 o 
   2   3  11      187.27      158.97     24.48 o 
 -12   4  11      221.90      218.10     28.63 o 
 -11   4  11        0.07        0.00     17.57 o 
 -10   4  11      159.39       93.26     27.86 o 
  -9   4  11      292.89      302.84     38.06 o 
  -8   4  11      217.60      179.89     16.17 o 
  -7   4  11      151.84      190.83     15.70 o 
  -6   4  11       40.79       21.99      9.04 o 
  -5   4  11      396.89      406.20     17.03 o 
  -4   4  11        0.94        0.00     15.71 o 
  -3   4  11     1608.90     1673.06     45.46 o 
  -2   4  11      209.79      139.62     23.60 o 
  -1   4  11      151.37      109.31     19.02 o 
   0   4  11       88.28       66.52     16.22 o 
   1   4  11      163.64      218.45     25.96 o 
   2   4  11        0.10        0.00     27.86 o 
 -12   5  11        0.22        0.00     17.41 o 
 -11   5  11      147.65      159.04     23.28 o 
 -10   5  11        9.17       17.95     13.77 o 
  -9   5  11      121.08       80.61     16.75 o 
  -8   5  11     1139.97     1048.40     30.68 o 
  -7   5  11       12.92       42.43     10.19 o 
  -6   5  11     1910.94     1867.56     39.50 o 
  -5   5  11       83.55       50.11     11.11 o 
  -4   5  11       27.85       16.63      9.48 o 
  -3   5  11      878.51      833.33     32.82 o 
  -2   5  11       47.82       11.57      8.99 o 
  -1   5  11       12.91       19.08     12.98 o 
   0   5  11      137.59      167.16     20.57 o 
   1   5  11       21.70       42.75     12.33 o 
   2   5  11       18.75       28.62     18.57 o 
 -12   6  11        4.16       31.03     16.59 o 
 -11   6  11       48.02      105.49     28.78 o 
 -10   6  11      132.19       71.48     15.04 o 
  -9   6  11       78.37       52.41     11.97 o 
  -8   6  11      104.43      112.78     17.98 o 
  -7   6  11      271.37      288.65     25.90 o 
  -6   6  11       26.52       13.17      8.97 o 
  -5   6  11      201.35      230.74     19.68 o 
  -4   6  11       66.68       60.82     11.71 o 
  -3   6  11      390.18      444.69     27.97 o 
  -2   6  11        8.88        0.00     12.12 o 
  -1   6  11        1.57        7.65     10.66 o 
   0   6  11      437.81      454.14     33.52 o 
   1   6  11       26.65        0.15     16.22 o 
 -12   7  11      138.76       22.71     17.79 o 
 -11   7  11        0.37        0.00     16.46 o 
 -10   7  11      135.11      173.11     18.85 o 
  -9   7  11      197.99      162.86     30.10 o 
  -8   7  11      130.09       89.57     14.86 o 
  -7   7  11      631.42      769.49     75.36 o 
  -6   7  11       10.63       11.81      8.43 o 
  -5   7  11       92.29       67.67     11.63 o 
  -4   7  11      817.50      867.33     36.21 o 
  -3   7  11       20.78       55.75     12.25 o 
  -2   7  11       49.04       49.37     14.37 o 
  -1   7  11      312.53      319.16     35.42 o 
   0   7  11       19.43        0.00     11.56 o 
   1   7  11        0.52        0.00     13.42 o 
 -12   8  11       55.97       11.39     19.94 o 
 -11   8  11        1.00       44.73     15.48 o 
 -10   8  11      121.86      114.73     17.37 o 
  -9   8  11       45.00       40.93     13.92 o 
  -8   8  11        1.85       82.55     19.75 o 
  -7   8  11       11.73       34.77     11.24 o 
  -6   8  11      312.67      337.79     21.33 o 
  -5   8  11      320.41      377.13     21.23 o 
  -4   8  11        7.92       13.11     12.58 o 
  -3   8  11       79.58       31.88     19.88 o 
  -2   8  11      147.48      159.35     20.09 o 
  -1   8  11      203.41      191.85     23.00 o 
   0   8  11        0.82        0.00     13.44 o 
   1   8  11        2.44        0.00     15.25 o 
 -11   9  11       58.84       33.48     26.55 o 
 -10   9  11        3.71        0.32     11.23 o 
  -9   9  11        0.05       23.70     11.27 o 
  -8   9  11       59.70       72.18     17.00 o 
  -7   9  11        0.20        4.15     11.45 o 
  -6   9  11        0.61        0.00      9.10 o 
  -5   9  11      188.38      214.84     17.56 o 
  -4   9  11       16.74       20.12     22.74 o 
  -3   9  11        0.01       22.14     17.85 o 
  -2   9  11       48.45       15.38     13.45 o 
  -1   9  11       76.43       66.01     17.02 o 
   0   9  11      117.19      112.02     21.83 o 
   1   9  11       16.25        0.00     15.37 o 
 -11  10  11      184.03      179.92     22.14 o 
 -10  10  11        8.09        0.00     12.32 o 
  -9  10  11       64.60       61.60     15.20 o 
  -8  10  11       34.49       51.33     12.96 o 
  -7  10  11       38.07       22.73     11.43 o 
  -6  10  11       45.55       62.16     12.88 o 
  -5  10  11       14.70       51.32     23.21 o 
  -4  10  11        1.48        0.00     11.13 o 
  -3  10  11      443.22      432.89     33.00 o 
  -2  10  11      136.40      114.81     17.84 o 
  -1  10  11       23.73       18.62     14.61 o 
   0  10  11      134.76      132.15     18.58 o 
 -11  11  11       60.02       39.07     19.70 o 
 -10  11  11      131.96       46.97     16.92 o 
  -9  11  11       11.61        0.00     14.47 o 
  -8  11  11      140.13      162.55     19.06 o 
  -7  11  11        9.53        0.00     12.03 o 
  -6  11  11       39.84       55.51     12.65 o 
  -5  11  11      196.86      246.56     28.88 o 
  -4  11  11      202.63      166.68     23.23 o 
  -3  11  11       45.39       24.03     16.78 o 
  -2  11  11      224.06      204.99     22.61 o 
  -1  11  11      147.62      154.71     22.54 o 
   0  11  11       36.36       54.52     22.99 o 
 -11  12  11       44.22       20.02     18.07 o 
 -10  12  11        0.58        0.00     16.87 o 
  -9  12  11       22.92       32.10     13.17 o 
  -8  12  11        7.72       71.77     22.84 o 
  -7  12  11      112.65       95.06     15.17 o 
  -6  12  11      293.07      233.77     20.29 o 
  -5  12  11      101.71       95.49     19.78 o 
  -4  12  11        5.65        7.75     19.93 o 
  -3  12  11      180.49      122.51     29.63 o 
  -2  12  11        3.98        1.30     17.50 o 
  -1  12  11       28.28        0.00     13.48 o 
   0  12  11      204.60      194.54     26.63 o 
 -10  13  11      115.80      233.61     36.86 o 
  -9  13  11       29.29       86.66     30.93 o 
  -8  13  11        7.06        0.00     11.69 o 
  -7  13  11       82.30       53.30     15.11 o 
  -6  13  11      451.79      500.75     36.99 o 
  -5  13  11      135.42      133.08     46.89 o 
  -4  13  11      211.86      212.33     26.64 o 
  -3  13  11       45.93       51.58     14.92 o 
  -2  13  11        7.23        0.00     12.69 o 
  -1  13  11       52.41       73.77     16.54 o 
 -10  14  11        7.76       16.22     19.41 o 
  -9  14  11      102.75      175.53     35.47 o 
  -8  14  11        0.66       21.40     27.80 o 
  -7  14  11       94.83       77.85     16.03 o 
  -6  14  11        2.74        0.00     18.20 o 
  -5  14  11       18.85       19.71     14.56 o 
  -4  14  11       56.56       44.05     17.91 o 
  -3  14  11       94.84       43.68     20.95 o 
  -2  14  11       70.43      105.62     20.47 o 
  -1  14  11       73.26       67.43     23.64 o 
  -9  15  11       12.20       72.82     15.57 o 
  -8  15  11       36.32       31.72     13.19 o 
  -7  15  11      146.20      102.60     18.64 o 
  -6  15  11        5.30       45.26     22.73 o 
  -5  15  11       35.33       44.84     18.27 o 
  -4  15  11      113.40       69.96     25.37 o 
  -3  15  11        6.35       55.44     15.33 o 
  -2  15  11        1.30       28.69     19.75 o 
  -8  16  11       15.14       62.79     19.89 o 
  -7  16  11        0.53        4.28     15.64 o 
  -6  16  11        0.02        0.00     30.16 o 
  -5  16  11        0.43        0.00     28.76 o 
  -4  16  11      177.10      130.91     31.36 o 
  -3  16  11       76.15       72.57     18.29 o 
  -2  16  11       50.47        0.00     49.85 o 
  -7  17  11      141.33      111.44     40.72 o 
  -6  17  11        0.10        0.00     14.39 o 
  -5  17  11      108.97      234.15     47.89 o 
  -4  17  11       99.14      163.23     33.20 o 
  -3  17  11      207.59      126.16     24.05 o 
 -12   0  12     2010.60     1863.31     93.19 o 
 -11   0  12       11.96        0.71     27.35 o 
 -10   0  12      109.21       83.98     23.68 o 
  -9   0  12     2748.13     2668.01     98.17 o 
  -8   0  12      315.49      290.50     38.86 o 
  -7   0  12     4342.21     4441.63    121.85 o 
  -6   0  12     1935.19     1803.64     43.86 o 
  -5   0  12     1495.28     1724.09     60.22 o 
  -4   0  12     7992.72     8498.79    156.80 o 
  -3   0  12      980.06     1061.39     51.63 o 
  -2   0  12      120.66      114.64     20.06 o 
  -1   0  12     1488.92     1651.34     79.74 o 
   0   0  12        8.42        0.00     18.55 o 
   1   0  12      740.12      777.41     69.66 o 
 -12   1  12       29.91       37.69     19.52 o 
 -11   1  12     3604.44     3778.26     89.92 o 
 -10   1  12       52.06        3.80     25.44 o 
  -9   1  12      633.34      713.47     39.87 o 
  -8   1  12     1601.54     1641.15     53.64 o 
  -7   1  12      912.22      934.44     36.70 o 
  -6   1  12     3619.59     3576.49     54.89 o 
  -5   1  12     3931.44     4001.14     68.06 o 
  -4   1  12      179.59      230.36     27.57 o 
  -3   1  12     1082.53     1244.91     41.73 o 
  -2   1  12     3127.03     2872.04     67.27 o 
  -1   1  12      279.67      312.61     30.85 o 
   0   1  12     1057.86     1119.74     52.41 o 
   1   1  12      391.49      463.70     39.61 o 
 -12   2  12     1317.72     1307.61     57.61 o 
 -11   2  12      403.78      338.24     33.23 o 
 -10   2  12      591.30      658.91     40.18 o 
  -9   2  12     3813.56     3969.73     87.48 o 
  -8   2  12      930.74      917.77     55.26 o 
  -7   2  12     2156.97     2041.57     41.11 o 
  -6   2  12      977.71      965.98     45.09 o 
  -5   2  12      539.54      676.39     53.97 o 
  -4   2  12     4231.06     4220.12     60.36 o 
  -3   2  12      506.37      566.07     32.30 o 
  -2   2  12      408.96      428.27     31.37 o 
  -1   2  12     1204.77     1225.59     51.96 o 
   0   2  12       40.92        3.42     17.76 o 
   1   2  12      847.42      953.77     52.64 o 
 -12   3  12        0.02       37.46     17.20 o 
 -11   3  12     2148.65     2076.93     66.02 o 
 -10   3  12     1605.27     1572.67     54.43 o 
  -9   3  12        0.26       22.67     12.68 o 
  -8   3  12     3392.88     3407.55    115.82 o 
  -7   3  12      335.74      377.41     20.99 o 
  -6   3  12      495.42      414.91     21.47 o 
  -5   3  12     2461.06     2659.71     44.82 o 
  -4   3  12        0.42       44.86     19.55 o 
  -3   3  12      748.59      744.54     35.69 o 
  -2   3  12     1736.99     1705.02     51.21 o 
  -1   3  12      174.87      146.39     23.33 o 
   0   3  12     1305.53     1364.31     73.78 o 
   1   3  12      167.15      153.73     28.36 o 
 -12   4  12     1022.37      961.94     51.28 o 
 -11   4  12      567.04      685.95     42.62 o 
 -10   4  12      500.02      447.82     34.94 o 
  -9   4  12     3636.95     3335.39     60.84 o 
  -8   4  12       26.10       15.28     10.59 o 
  -7   4  12     3260.41     3343.52     55.36 o 
  -6   4  12     1767.24     1700.79     38.52 o 
  -5   4  12      126.73      163.34     12.97 o 
  -4   4  12     3280.64     3427.79     67.55 o 
  -3   4  12      582.11      489.66     43.06 o 
  -2   4  12      846.09      839.85     39.54 o 
  -1   4  12     1212.69     1251.48     47.70 o 
   0   4  12        3.43        0.00     10.71 o 
   1   4  12      549.27      622.36     45.30 o 
 -12   5  12       38.52        0.00     14.98 o 
 -11   5  12     1505.04     1528.08     65.81 o 
 -10   5  12     1067.77     1108.92     49.62 o 
  -9   5  12      297.52      283.86     26.53 o 
  -8   5  12     3476.44     3442.40     75.93 o 
  -7   5  12      326.65      215.96     26.67 o 
  -6   5  12     1069.18     1319.45     82.48 o 
  -5   5  12     3855.47     3774.94     59.42 o 
  -4   5  12       19.17       11.94     11.75 o 
  -3   5  12     1608.55     1594.00     47.01 o 
  -2   5  12      879.39      949.35     43.76 o 
  -1   5  12        0.48       26.55     21.00 o 
   0   5  12     1674.88     1684.64     56.63 o 
 -12   6  12      669.13      700.26     45.34 o 
 -11   6  12      611.71      563.95     41.37 o 
 -10   6  12      893.98      888.89     36.44 o 
  -9   6  12     1699.16     1652.94     41.15 o 
  -8   6  12        0.74        4.41     10.96 o 
  -7   6  12     1607.53     1697.61     40.20 o 
  -6   6  12     2918.17     2864.42     52.39 o 
  -5   6  12      326.09      305.67     26.44 o 
  -4   6  12     3295.68     3104.91     64.03 o 
  -3   6  12      181.89      160.78     20.09 o 
  -2   6  12      702.35      854.77     40.33 o 
  -1   6  12     1914.42     2037.51     59.44 o 
   0   6  12      130.57       95.97     19.89 o 
 -12   7  12       99.50      101.60     22.69 o 
 -11   7  12      315.50      264.59     30.52 o 
 -10   7  12     1351.22     1246.36     48.79 o 
  -9   7  12      757.69      704.85     43.49 o 
  -8   7  12     1768.58     1685.22     41.69 o 
  -7   7  12      395.40      388.72     22.50 o 
  -6   7  12      168.07      222.84     18.21 o 
  -5   7  12     5084.67     5153.58     92.80 o 
  -4   7  12       31.85       12.86     14.72 o 
  -3   7  12      878.91      987.08     40.04 o 
  -2   7  12      864.20      920.77     42.44 o 
  -1   7  12       30.62       40.87     15.90 o 
   0   7  12     1949.03     1923.91     71.41 o 
 -12   8  12      450.98      372.36     38.44 o 
 -11   8  12      766.09      765.71     44.61 o 
 -10   8  12      435.75      406.13     33.60 o 
  -9   8  12     2233.15     2319.44     62.12 o 
  -8   8  12      134.40      157.39     19.49 o 
  -7   8  12     1218.64     1410.01     37.93 o 
  -6   8  12     1832.35     1861.23     42.57 o 
  -5   8  12      107.02       65.02     33.35 o 
  -4   8  12     1927.35     1909.26     55.98 o 
  -3   8  12      465.20      406.85     29.13 o 
  -2   8  12     1217.93     1170.54     43.61 o 
  -1   8  12     2101.92     1889.26     83.92 o 
   0   8  12       26.49       27.68     17.36 o 
 -11   9  12      451.23      494.83     31.50 o 
 -10   9  12      771.47      863.28     60.02 o 
  -9   9  12      516.16      498.90     28.31 o 
  -8   9  12     2694.96     2784.17     55.67 o 
  -7   9  12     1396.59     1430.21     38.91 o 
  -6   9  12      242.51      260.59     20.27 o 
  -5   9  12     1009.89      980.15     44.57 o 
  -4   9  12       47.27        0.29     12.13 o 
  -3   9  12     1783.37     1817.55     77.11 o 
  -2   9  12     1837.41     1779.48     53.75 o 
  -1   9  12      212.19      175.58     22.72 o 
   0   9  12     1004.05      918.16     48.23 o 
 -11  10  12      393.96      340.26     34.69 o 
 -10  10  12      449.42      408.93     27.62 o 
  -9  10  12     1270.75     1215.91     40.90 o 
  -8  10  12       26.70       41.25     16.43 o 
  -7  10  12     1626.87     1699.38     59.71 o 
  -6  10  12     2547.36     2292.31     62.94 o 
  -5  10  12       17.23       14.16     12.09 o 
  -4  10  12      905.79      822.31     42.90 o 
  -3  10  12      266.26      323.99     31.00 o 
  -2  10  12      863.51      735.93     39.71 o 
  -1  10  12     2051.47     2123.09     69.34 o 
 -11  11  12      462.32      345.62     44.16 o 
 -10  11  12      190.57      236.72     23.45 o 
  -9  11  12      337.59      282.97     24.52 o 
  -8  11  12     2064.86     2020.91     61.86 o 
  -7  11  12     1322.05     1320.27     49.73 o 
  -6  11  12      746.71      899.19     44.02 o 
  -5  11  12     1596.99     1468.73     52.77 o 
  -4  11  12      141.92      122.56     22.43 o 
  -3  11  12      586.98      653.36     42.17 o 
  -2  11  12     1118.95      946.26     65.16 o 
  -1  11  12       76.08       67.18     20.00 o 
 -10  12  12      465.70      469.89     31.28 o 
  -9  12  12      929.61      893.61     47.03 o 
  -8  12  12       94.78      141.30     20.50 o 
  -7  12  12     1615.22     1702.48     45.21 o 
  -6  12  12     1255.53     1402.33     53.33 o 
  -5  12  12      161.03      195.23     23.77 o 
  -4  12  12      942.32      878.39     45.90 o 
  -3  12  12      144.24      163.91     24.47 o 
  -2  12  12      811.78      777.01     46.90 o 
  -1  12  12      760.03      800.45     44.44 o 
 -10  13  12      265.59      237.06     24.80 o 
  -9  13  12       16.96       32.25     19.80 o 
  -8  13  12     1690.78     1774.63     47.57 o 
  -7  13  12      637.87      750.56     44.12 o 
  -6  13  12      822.25      857.34     45.91 o 
  -5  13  12      594.58      593.05     41.69 o 
  -4  13  12       17.78       21.29     14.93 o 
  -3  13  12      816.23      888.48     47.36 o 
  -2  13  12      731.65      771.82     46.00 o 
  -9  14  12     1069.59     1188.49     62.94 o 
  -8  14  12       24.51        0.00     23.61 o 
  -7  14  12     1113.78     1141.31     53.42 o 
  -6  14  12      825.65     1000.82     50.13 o 
  -5  14  12       77.79       82.22     38.65 o 
  -4  14  12      907.18      930.21     50.29 o 
  -3  14  12      411.35      614.01     41.79 o 
  -8  15  12     1037.03     1027.77     41.13 o 
  -7  15  12      159.67      148.25     38.92 o 
  -6  15  12      527.09      434.05     37.88 o 
  -5  15  12      824.61      864.45     64.33 o 
  -4  15  12      109.87       54.08     20.21 o 
  -3  15  12      758.74      757.24    103.30 o 
  -7  16  12      564.32      554.38     43.73 o 
  -6  16  12      399.52      328.25     35.60 o 
  -5  16  12       37.13       80.33     22.19 o 
  -4  16  12     1726.09     2076.40    131.10 o 
 -12   1  13       15.22       36.72     15.11 o 
 -11   1  13       12.92       18.16     15.16 o 
 -10   1  13       67.79        0.00     20.38 o 
  -9   1  13       18.98       31.00     15.35 o 
  -8   1  13      357.85      298.57     28.28 o 
  -7   1  13       25.40       69.83     23.87 o 
  -6   1  13       66.28       89.03     15.96 o 
  -5   1  13      386.72      377.22     31.77 o 
  -4   1  13      103.39      205.36     18.31 o 
  -3   1  13       20.83       52.62     14.14 o 
  -2   1  13        4.94        0.00     11.44 o 
  -1   1  13        0.03        0.00     14.01 o 
   0   1  13        3.89        0.00     17.39 o 
 -12   2  13        0.51       19.79     17.23 o 
 -11   2  13       16.57       68.54     15.74 o 
 -10   2  13        3.37       40.72     15.74 o 
  -9   2  13      401.70      477.44     35.04 o 
  -8   2  13       26.05       32.68     15.02 o 
  -7   2  13        9.46        1.44      9.82 o 
  -6   2  13      229.97      190.71     17.34 o 
  -5   2  13        6.74       26.92     11.31 o 
  -4   2  13       24.38       36.22     13.70 o 
  -3   2  13      173.29      146.60     22.83 o 
  -2   2  13       21.70        0.00     13.98 o 
  -1   2  13       28.73       13.80     15.75 o 
   0   2  13       61.67       46.78     20.61 o 
 -12   3  13      208.07      197.65     28.56 o 
 -11   3  13       13.14        0.00     35.54 o 
 -10   3  13      176.54       80.89     24.26 o 
  -9   3  13      336.28      223.01     26.13 o 
  -8   3  13        3.30        0.00     14.80 o 
  -7   3  13      654.74      594.47     25.67 o 
  -6   3  13      150.21      144.75     16.08 o 
  -5   3  13       18.27      107.70     55.38 o 
  -4   3  13      377.82      384.68     29.10 o 
  -3   3  13      101.85       92.95     18.82 o 
  -2   3  13       65.34       64.94     17.88 o 
  -1   3  13        9.91        0.00     13.11 o 
   0   3  13       26.44       56.35     20.43 o 
 -12   4  13        3.58       28.34     14.32 o 
 -11   4  13        0.83        0.00     12.77 o 
 -10   4  13       13.81       85.02     24.88 o 
  -8   4  13        4.29        0.00     11.94 o 
  -7   4  13       13.74       18.31     10.47 o 
  -6   4  13      363.40      355.75     22.71 o 
  -5   4  13      114.99       87.26     23.49 o 
  -4   4  13       18.45        0.00     24.09 o 
  -3   4  13      195.05      107.74     20.58 o 
  -2   4  13        0.33       18.24     14.37 o 
  -1   4  13      135.26       94.30     28.95 o 
 -12   5  13      146.88      105.03     22.62 o 
 -10   5  13       30.17      110.53     24.06 o 
  -9   5  13      138.88      143.71     22.90 o 
  -8   5  13      262.89      347.31     22.75 o 
  -7   5  13       17.24       23.17     10.13 o 
  -6   5  13       11.80        0.00     12.05 o 
  -5   5  13       14.40       25.38     23.64 o 
  -4   5  13      205.49      199.12     23.06 o 
  -3   5  13       99.89       88.91     18.93 o 
  -2   5  13        8.81       24.44     30.00 o 
  -1   5  13       23.82        0.00     14.72 o 
 -12   6  13        2.54        0.00     22.54 o 
 -11   6  13        3.06        0.00     15.17 o 
 -10   6  13        3.11       24.76     20.09 o 
  -9   6  13       44.52       29.24     15.61 o 
  -8   6  13        2.48        0.00     13.96 o 
  -7   6  13      117.25      111.56     15.64 o 
  -6   6  13      198.36      255.98     20.21 o 
  -5   6  13       26.46       33.76     23.22 o 
  -4   6  13       29.84        0.00     12.45 o 
  -3   6  13      224.38      256.63     26.56 o 
  -2   6  13       81.47       86.42     18.46 o 
  -1   6  13       67.39       68.43     22.41 o 
 -12   7  13       21.79        9.98     31.75 o 
 -11   7  13       11.25        0.00     19.77 o 
 -10   7  13      171.58      131.96     22.13 o 
  -9   7  13       41.64        3.33     22.68 o 
  -8   7  13      168.89      168.71     18.34 o 
  -7   7  13       24.36       33.12     11.22 o 
  -6   7  13       19.62       61.41     15.65 o 
  -5   7  13        8.98       19.51     16.77 o 
  -4   7  13       90.39       38.10     18.36 o 
  -3   7  13        0.60        0.00     11.62 o 
  -2   7  13       14.83       38.60     16.38 o 
  -1   7  13        6.82       45.39     16.59 o 
 -11   8  13        0.20       59.03     18.56 o 
 -10   8  13      117.79       46.93     41.68 o 
  -9   8  13        5.97       29.22     12.93 o 
  -8   8  13      115.93       73.07     14.84 o 
  -7   8  13       82.91      202.19     53.67 o 
  -6   8  13       68.19       85.71     16.96 o 
  -5   8  13       23.67        1.17     17.31 o 
  -4   8  13       11.61        2.79     15.21 o 
  -3   8  13       24.36       12.17     12.28 o 
  -2   8  13       37.43        0.00     14.64 o 
  -1   8  13       38.96       99.85     20.20 o 
 -11   9  13        0.39       23.61     18.54 o 
 -10   9  13       16.92       47.95     17.66 o 
  -9   9  13       48.37       33.68     16.74 o 
  -8   9  13      205.67      203.25     25.97 o 
  -7   9  13      517.72      517.77     27.80 o 
  -6   9  13        0.51        0.00     27.20 o 
  -5   9  13        2.69        0.00     12.84 o 
  -4   9  13      396.75      453.25     35.25 o 
  -3   9  13       82.16      168.50     31.64 o 
  -2   9  13        0.01        0.00     17.31 o 
 -11  10  13        6.39       73.23     19.42 o 
 -10  10  13        0.10       25.23     14.60 o 
  -9  10  13       25.31       41.10     14.52 o 
  -8  10  13        3.22        0.00     14.57 o 
  -7  10  13       95.64       64.52     32.88 o 
  -6  10  13      102.38      151.63     22.55 o 
  -5  10  13       72.00      116.18     22.18 o 
  -4  10  13        0.84        0.00     14.17 o 
  -3  10  13      302.69      448.28     66.43 o 
  -2  10  13      156.62      161.20     22.09 o 
 -10  11  13       85.47       95.47     17.04 o 
  -9  11  13        4.06        0.00     25.18 o 
  -8  11  13       77.18      136.27     27.67 o 
  -7  11  13      316.74      460.12     52.20 o 
  -6  11  13        0.51        0.00     14.13 o 
  -5  11  13        2.64        0.00     17.72 o 
  -4  11  13      115.47       89.44     21.10 o 
  -3  11  13       74.95       68.64     21.35 o 
  -2  11  13       20.80       38.42     19.48 o 
 -10  12  13        3.73       23.95     15.33 o 
  -9  12  13       24.29       66.07     15.10 o 
  -8  12  13        5.68      100.95     33.07 o 
  -7  12  13        0.57        8.32     18.60 o 
  -6  12  13      111.04       89.97     22.27 o 
  -5  12  13       26.68       34.98     17.69 o 
  -4  12  13      153.77      192.21     27.93 o 
  -3  12  13       80.98       50.40     21.07 o 
  -9  13  13        0.12        1.24     19.93 o 
  -8  13  13        3.26       23.89     18.59 o 
  -7  13  13      162.88      196.47     27.18 o 
  -6  13  13        4.42      107.14     37.59 o 
  -5  13  13       18.16        0.00     38.68 o 
  -4  13  13       20.96        0.00     14.88 o 
  -8  14  13       11.97       85.38     22.44 o 
  -7  14  13       20.64       48.85     21.03 o 
  -6  14  13        3.67       23.31     16.12 o 
  -5  14  13       73.82        0.00     31.04 o 
  -4  14  13       34.18      100.21     27.60 o 
  -6  15  13       24.88       49.60     19.77 o 
 -12   0  14      332.63      156.61     38.97 o 
 -11   0  14      564.36      659.59     65.87 o 
 -10   0  14      902.24      850.59     65.57 o 
  -9   0  14      634.18      522.97     53.06 o 
  -8   0  14      541.17      604.55     55.34 o 
  -7   0  14      320.67      340.92     41.11 o 
  -5   0  14     1519.24     1603.73     67.75 o 
  -4   0  14     2555.96     2941.79     96.77 o 
  -3   0  14       13.32       15.97     26.27 o 
  -2   0  14      731.80      883.11     72.17 o 
 -12   1  14      549.31      558.91     58.38 o 
 -11   1  14     1116.83     1066.91     53.04 o 
 -10   1  14      100.61      153.97     52.81 o 
  -9   1  14      872.22      897.86     47.07 o 
  -8   1  14     1349.41     1461.07     52.69 o 
  -7   1  14      264.40      293.94     41.63 o 
  -6   1  14      853.71     1134.55     48.59 o 
  -5   1  14     1485.51     1395.07     44.84 o 
  -4   1  14     2153.13     2289.72     50.25 o 
  -3   1  14     1560.48     1579.54     53.65 o 
  -2   1  14       23.89        0.00     17.04 o 
 -12   2  14      453.51      593.53     42.62 o 
 -11   2  14      937.61      701.04     46.05 o 
 -10   2  14     1808.59     1977.61     65.14 o 
  -9   2  14     1590.45     1714.48     58.77 o 
  -8   2  14      152.36      149.62     22.05 o 
  -7   2  14     1214.05     1169.84     63.81 o 
  -6   2  14        1.81        0.00     10.21 o 
  -5   2  14     1536.78     1652.65     47.53 o 
  -4   2  14     1742.91     2309.15    125.05 o 
  -3   2  14        1.06        1.85     47.30 o 
  -2   2  14      772.37      774.82     37.43 o 
 -12   3  14      375.20      389.00     37.83 o 
 -11   3  14     2341.43     2181.59     70.57 o 
 -10   3  14      158.68      171.04     25.06 o 
  -9   3  14      976.09     1034.04     49.23 o 
  -8   3  14     2029.39     1859.67     84.08 o 
  -7   3  14       94.07      109.54     20.29 o 
  -6   3  14     1853.55     1980.99     45.33 o 
  -5   3  14      741.82      761.81     52.38 o 
  -4   3  14     1499.55     1583.53     51.98 o 
  -3   3  14      831.79      862.50     43.98 o 
  -2   3  14       59.62      131.05     45.73 o 
 -12   4  14      636.37      618.65     45.21 o 
 -11   4  14       84.72       65.30     18.60 o 
 -10   4  14     1267.15     1306.59     56.48 o 
  -9   4  14      982.28      766.29     61.68 o 
  -8   4  14      591.59      494.48     48.07 o 
  -7   4  14     1059.80     1083.04     34.84 o 
  -6   4  14       10.56       83.19     17.42 o 
  -5   4  14     1523.24     1945.65     71.01 o 
  -4   4  14     1297.90     1445.42     48.14 o 
  -3   4  14      243.89      237.46     27.69 o 
  -2   4  14      752.63      855.33     47.00 o 
 -12   5  14        0.94        0.00     13.50 o 
 -11   5  14     1903.19     1908.86     65.93 o 
 -10   5  14       12.52       31.90     17.10 o 
  -9   5  14     1468.16     1345.53     74.04 o 
  -8   5  14      684.88      807.51     31.64 o 
  -7   5  14       16.37        0.00     14.15 o 
  -6   5  14     2140.91     2127.95     60.42 o 
  -5   5  14      383.36      578.02     37.46 o 
  -4   5  14     1102.33     1230.53     44.20 o 
  -3   5  14      701.38      757.30     41.58 o 
  -2   5  14       22.54       18.90     15.27 o 
 -11   6  14        2.26        0.00     19.24 o 
 -10   6  14     1006.02     1093.84     73.26 o 
  -9   6  14       19.83       59.44     18.66 o 
  -8   6  14      981.52     1126.86     36.76 o 
  -7   6  14     1909.28     1962.35     46.30 o 
  -6   6  14      352.35      448.26     60.28 o 
  -5   6  14      912.74      938.02     45.87 o 
  -4   6  14      630.06      632.78     54.93 o 
  -3   6  14      175.12      220.47     27.04 o 
  -2   6  14      913.93     1098.24     50.99 o 
 -11   7  14     1532.92     1327.49     81.36 o 
 -10   7  14       90.06      141.35     36.72 o 
  -9   7  14      900.53      691.03     40.90 o 
  -8   7  14      880.14     1023.46     36.21 o 
  -7   7  14       80.21       71.78     21.11 o 
  -6   7  14     1854.46     1932.06     57.17 o 
  -5   7  14      515.84      953.61     51.22 o 
  -4   7  14      179.97      137.42     32.60 o 
  -3   7  14      740.49      718.14     42.15 o 
 -11   8  14       16.91       28.12     18.88 o 
 -10   8  14      909.65      800.75     44.76 o 
  -9   8  14       34.23       52.17     14.83 o 
  -8   8  14      913.97     1063.52     38.54 o 
  -7   8  14     2419.20     2730.72     83.83 o 
  -6   8  14      254.62      375.16     38.56 o 
  -5   8  14      306.40      395.02     35.54 o 
  -4   8  14      293.85      274.62     67.40 o 
  -3   8  14       11.84        1.30     18.17 o 
 -10   9  14       12.79        0.00     13.22 o 
  -9   9  14     1132.39     1169.01     40.99 o 
  -8   9  14      974.80     1106.07     38.91 o 
  -7   9  14       38.85      100.01     29.38 o 
  -6   9  14     1277.72     1514.11     66.99 o 
  -5   9  14      278.42      279.40     32.14 o 
  -4   9  14       41.00       82.23     20.39 o 
  -3   9  14      635.94      727.54     61.41 o 
 -10  10  14      589.85      599.39     33.65 o 
  -9  10  14      101.04       58.70     16.12 o 
  -8  10  14      610.03      696.68     34.07 o 
  -7  10  14     1651.83     1738.28     78.92 o 
  -6  10  14       82.75       71.95     42.62 o 
  -5  10  14      500.36      385.45     36.78 o 
  -4  10  14      383.82      403.17     38.90 o 
  -9  11  14      516.83      524.89     31.78 o 
  -8  11  14      791.78      928.99     54.29 o 
  -7  11  14      180.97      271.22     27.92 o 
  -6  11  14     1067.96     1111.69     53.12 o 
  -5  11  14      286.32      397.61     36.75 o 
  -4  11  14      213.36      229.77     30.30 o 
  -9  12  14      344.25      374.17     29.01 o 
  -8  12  14      577.60      626.10     58.12 o 
  -7  12  14     1546.63     1647.56     58.96 o 
  -6  12  14        0.06       18.41     17.96 o 
  -5  12  14      238.55      227.17     28.22 o 
  -7  13  14      125.98      204.77     29.60 o 
  -6  13  14      591.24      348.30     38.40 o 
 -11   1  15       23.48      251.69     40.66 o 
 -10   1  15        1.33        0.00     15.80 o 
  -9   1  15       97.04       64.14     19.85 o 
  -8   1  15        6.09        0.29     14.89 o 
  -7   1  15       15.71        7.92     20.42 o 
  -5   1  15       20.24        0.00     13.66 o 
  -4   1  15       28.48       64.81     19.62 o 
  -3   1  15        0.03        0.00     19.53 o 
 -11   2  15        2.10        0.00     16.76 o 
 -10   2  15      118.57       59.95     30.43 o 
  -9   2  15      137.23       81.20     21.80 o 
  -8   2  15       11.72       16.60     14.30 o 
  -7   2  15       13.34        0.00     16.90 o 
  -6   2  15       36.27       83.05     21.72 o 
  -5   2  15        0.12       40.84     16.77 o 
  -4   2  15       54.37      240.24     76.78 o 
  -3   2  15       38.96       33.23     27.58 o 
 -11   3  15       41.38        1.83     26.08 o 
 -10   3  15      272.04      162.99     28.85 o 
  -9   3  15      149.57      121.55     21.28 o 
  -8   3  15       91.63       78.08     30.54 o 
  -7   3  15        0.29        0.00     18.77 o 
  -6   3  15      124.37      156.36     23.37 o 
  -5   3  15        0.30        8.44     24.04 o 
  -4   3  15       31.03        0.00     23.31 o 
  -3   3  15        6.75       80.66     21.40 o 
 -11   4  15       92.27        0.00     16.80 o 
 -10   4  15       44.26       40.01     20.40 o 
  -9   4  15       26.34       47.31     24.81 o 
  -8   4  15        0.71       18.95     21.92 o 
  -7   4  15      228.02       74.13     22.03 o 
  -6   4  15        0.31        0.00     16.28 o 
  -5   4  15       46.90      352.76     32.60 o 
  -4   4  15      203.41      250.21     53.51 o 
  -3   4  15        4.82        0.00     17.03 o 
 -11   5  15        1.73       38.74     18.79 o 
 -10   5  15       56.85       82.86     23.13 o 
  -9   5  15      148.86      125.13     30.43 o 
  -8   5  15       38.29        0.00     22.59 o 
  -7   5  15      117.56      156.85     21.47 o 
  -6   5  15       88.46       57.31     20.09 o 
  -5   5  15       41.84        0.00     23.72 o 
  -4   5  15        0.09       66.46     17.31 o 
 -11   6  15       14.33       59.84     26.04 o 
 -10   6  15      107.69      122.99     30.50 o 
  -9   6  15        1.06        7.59     18.92 o 
  -8   6  15       86.61       60.95     15.50 o 
  -7   6  15       90.30       67.95     21.63 o 
  -6   6  15        0.00       85.70     40.59 o 
  -5   6  15        6.60       71.39     20.01 o 
  -4   6  15       60.15      148.49     27.47 o 
 -10   7  15        3.83       11.75     26.90 o 
  -9   7  15        7.03       27.55     16.02 o 
  -8   7  15        6.83       33.28     13.15 o 
  -7   7  15       58.83       40.79     19.25 o 
  -6   7  15       20.12        0.00     25.93 o 
  -5   7  15       26.56      113.23     36.53 o 
  -4   7  15       33.58       31.93     22.67 o 
 -10   8  15       10.59      107.09     31.25 o 
  -9   8  15        0.26        0.00     16.40 o 
  -8   8  15      130.43      148.79     30.65 o 
  -7   8  15        6.34       45.30     20.41 o 
  -6   8  15       10.25       44.65     29.45 o 
  -5   8  15        0.75       48.90     27.95 o 
  -9   9  15       38.01       78.74     17.40 o 
  -8   9  15        3.74       70.46     21.83 o 
  -7   9  15       48.60       73.01     26.57 o 
  -6   9  15        1.21       46.67     24.90 o 
  -5   9  15        4.73       81.97     22.75 o 
  -9  10  15       14.73        4.88     14.64 o 
  -8  10  15      262.76      171.99     28.18 o 
  -7  10  15       71.88      677.70     32.26 o 
  -6  10  15       16.38      110.46     21.01 o 
 -11   0  16     1116.40     1163.61     81.42 o 
 -10   0  16      981.00      846.70     69.02 o 
  -9   0  16       35.76       35.44     28.67 o 
  -8   0  16      979.76      957.48     69.32 o 
  -7   0  16       23.52       56.07     24.17 o 
  -5   0  16     1241.90     1429.27     98.54 o 
 -11   1  16      185.55      109.09     26.60 o 
 -10   1  16      633.05      829.39     49.11 o 
  -9   1  16     1285.53     1361.26     57.04 o 
  -8   1  16       37.90        0.00     19.75 o 
  -7   1  16      291.90      297.12     46.69 o 
  -5   1  16       19.30       29.65     22.33 o 
 -10   2  16      966.53      948.07    159.71 o 
  -9   2  16       11.06       17.29     18.31 o 
  -8   2  16      857.64      952.57     48.61 o 
  -5   2  16     1682.94     1766.02     80.04 o 
 -10   3  16      351.77      376.13     38.34 o 
  -9   3  16     1070.57     1273.42     56.99 o 
  -8   3  16       69.55       46.21     28.67 o 
  -6   3  16      391.44      404.34     35.79 o 
  -5   3  16       50.21      183.73     37.13 o 
 -10   4  16      581.68      480.83     40.97 o 
  -9   4  16        4.39       16.87     26.57 o 
  -8   4  16     1300.04     1262.71     71.34 o 
  -6   4  16      397.59      471.59     38.03 o 
  -5   4  16      832.74      897.84     66.17 o 
 -10   5  16      184.99      167.51     29.78 o 
  -9   5  16      812.76      892.97     66.96 o 
  -7   5  16     1127.78     1085.80    114.80 o 
  -6   5  16      394.08      509.03     40.37 o 
  -9   6  16       47.70        0.00     23.64 o 
  -7   6  16      478.83      609.74     97.58 o 
  -6   6  16      563.65      633.78     43.55 o 
  -9   7  16      728.06      650.44     57.89 o 
  -8   7  16       10.99        0.00     18.14 o 
  -7   7  16      864.50      864.31     48.61 o 
                                                 
